# Supplementary material for: (R)-N-Methyl-4-[2-(methyl­sulfan­yl)pyrimidin-4-yl]-1-(tetra­hydro­furan-3-yl)-1H-pyrazol-5-amine
Source: Acta Crystallogr Sect E Struct Rep Online. 2009 Feb 28;65(Pt 3):o616. doi: 10.1107/S1600536809006369 (PMC2968494; doi:10.1107/S1600536809006369)
Supplement: Supplementary file 1 [file e-65-0o616-sup1.cif]

##############################################################################
###                                                                        ###
###        Electronic paper (Acta Crystallographica Section E)             ###
###                                                                        ###
##############################################################################
#                                                                            #
# This CIF contains the data in a paper accepted for publication in Acta     #
# Crystallographica Section E. It conforms to the requirements of Notes      #
# for Authors for Section E, and has been peer reviewed under the auspices   #
# of the IUCr Commission on Journals.                                        #
#                                                                            #
# Full details of the Crystallographic Information File format               #
# are given in the paper "The Crystallographic Information File (CIF):       #
# a New Standard Archive File for Crystallography" by S. R. Hall, F. H.      #
# Allen and I. D. Brown [Acta Cryst. (1991), A47, 655-685].                  #
#                                                                            #
# The current version of the core CIF dictionary is obtainable from          #
# ftp://ftp.iucr.org/pub/cif_core.dic. The current version number is 2.4.    #
#                                                                            #
# Software is freely available for graphical display of the structure(s) in  #
# this CIF.  For information consult the CIF home page http://www.iucr.org/  #
# cif/home.html                                                              #
#                                                                            #
# This file may be used for bona fide research purposes within the           #
# scientific community so long as proper attribution is given to the journal # 
# article from which it was obtained.                                        #
#                                                                            #
##############################################################################
                                             
data_global
_audit_creation_method     SHELXL-97
_journal_date_recd_electronic     2009-02-19
_journal_date_accepted     2009-02-20
_journal_name_full     'Acta Crystallographica, Section E'
_journal_year     2009
_journal_volume     65
_journal_issue      3
_journal_page_first     o616
_journal_page_last     o616
_journal_paper_category     QO
_journal_coeditor_code     TK2375
_publ_contact_author_name     'Alex Yanovsky'
_publ_contact_author_address
;
Pfizer Global Research and Development, La Jolla Labs,
10614 Science Center Drive,
San Diego, CA 92121
USA
;
_publ_contact_author_email     alex.yanovsky@pfizer.com
_publ_contact_author_fax     '1(858)678 8244'
_publ_contact_author_phone     '1(858)638 3716'
_publ_section_title
;\
(<i>R</i>)-<i>N</i>-Methyl-4-[2-(methylsulfanyl)pyrimidin-4-yl]-1-\
(tetrahydrofuran-3-yl)-1<i>H</i>-pyrazol-5-amine
;
loop_
    _publ_author_name
    _publ_author_address
    'Zhengyu Liu'
;
Pfizer Global Research and Development, La Jolla Labs,
10614 Science Center Drive,
San Diego, CA 92121
USA
;
    'Kevin K.-C. Liu'
;
Pfizer Global Research and Development, La Jolla Labs,
10614 Science Center Drive,
San Diego, CA 92121
USA
;
    'Jeff Elleraas'
;
Pfizer Global Research and Development, La Jolla Labs,
10614 Science Center Drive,
San Diego, CA 92121
USA
;
    'Arnold L. Rheingold'
;
Department of Chemistry and Biochemistry,
University of California, San Diego,
9500 Gilman Drive, La Jolla, CA 92093,
USA
;
    'Antonio DiPasquale'
;
Department of Chemistry and Biochemistry,
University of California, San Diego,
9500 Gilman Drive, La Jolla, CA 92093,
USA
;
    'Alex Yanovsky'
;
Pfizer Global Research and Development, La Jolla Labs,
10614 Science Center Drive,
San Diego, CA 92121
USA
;
data_I
_chemical_name_systematic
;
(<i>R</i>)-<i>N</i>-Methyl-4-[2-(methylsulfanyl)pyrimidin-4-yl]-1-
(tetrahydrofuran-3-yl)-1<i>H</i>-pyrazol-5-amine
;
_chemical_name_common     ?
_chemical_formula_moiety     'C13 H17 N5 O S'
_chemical_formula_sum     'C13 H17 N5 O S'
_chemical_formula_iupac     'C13 H17 N5 O S'
_chemical_formula_weight     291.38
_chemical_melting_point     ?
_symmetry_cell_setting     Orthorhombic
_symmetry_space_group_name_H-M     'P 21 21 21'
_symmetry_space_group_name_Hall     'P 2ac 2ab'
loop_
    _symmetry_equiv_pos_as_xyz
    'x, y, z'
    '-x+1/2, -y, z+1/2'
    'x+1/2, -y+1/2, -z'
    '-x, y+1/2, -z+1/2'
_cell_length_a     6.6209(4)
_cell_length_b     14.0757(9)
_cell_length_c     14.6793(10)
_cell_angle_alpha     90
_cell_angle_beta     90
_cell_angle_gamma     90
_cell_volume     1368.02(15)
_cell_formula_units_Z     4
_cell_measurement_reflns_used     8684
_cell_measurement_theta_min     3.1
_cell_measurement_theta_max     68.1
_cell_measurement_temperature     100(2)
_exptl_crystal_description     block
_exptl_crystal_colour     colorless
_exptl_crystal_size_max     0.12
_exptl_crystal_size_mid     0.10
_exptl_crystal_size_min     0.06
_exptl_crystal_density_diffrn     1.415
_exptl_crystal_density_meas     ?
_exptl_crystal_density_method     'not measured'
_exptl_crystal_F_000     616
_exptl_absorpt_coefficient_mu     2.14
_exptl_absorpt_correction_type     multi-scan
_exptl_absorpt_process_details     '(SADABS; Bruker, 2001)'
_exptl_absorpt_correction_T_min     0.783
_exptl_absorpt_correction_T_max     0.882
_exptl_special_details
;
;
_diffrn_ambient_temperature     100(2)
_diffrn_radiation_type     CuK\a
_diffrn_radiation_wavelength     1.54178
_diffrn_radiation_source     'fine-focus sealed tube'
_diffrn_radiation_monochromator     graphite
_diffrn_measurement_device_type     'Bruker Kappa APEXII CCD area-detector'
_diffrn_measurement_method     '\f and \w'
_diffrn_reflns_number     9765
_diffrn_reflns_av_R_equivalents     0.021
_diffrn_reflns_av_sigmaI/netI     0.020
_diffrn_reflns_theta_min     4.3
_diffrn_reflns_theta_max     67.9
_diffrn_reflns_theta_full     67.0
_diffrn_measured_fraction_theta_max     0.991
_diffrn_measured_fraction_theta_full     0.994
_diffrn_reflns_limit_h_min     -7
_diffrn_reflns_limit_h_max     7
_diffrn_reflns_limit_k_min     -16
_diffrn_reflns_limit_k_max     16
_diffrn_reflns_limit_l_min     -11
_diffrn_reflns_limit_l_max     17
_diffrn_standards_number     0
_diffrn_standards_interval_count     0
_diffrn_standards_interval_time     .
_diffrn_standards_decay_%     0
_refine_special_details
;
Refinement of <i>F</i>^2^ against ALL reflections. The weighted <i>R</i>-factor
<i>wR</i> and goodness of fit <i>S</i> are based on <i>F</i>^2^, conventional
<i>R</i>-factors <i>R</i> are based on <i>F</i>, with <i>F</i> set to zero for
negative <i>F</i>^2^. The threshold expression of <i>F</i>^2^ >
\s(<i>F</i>^2^) is used only for calculating <i>R</i>-factors(gt) <i>etc</i>.
and is not relevant to the choice of reflections for refinement.
<i>R</i>-factors based on <i>F</i>^2^ are statistically about twice as large
as those based on <i>F</i>, and <i>R</i>- factors based on ALL data will be
even larger.
;
_reflns_number_total     2419
_reflns_number_gt     2388
_reflns_threshold_expression     I>2\s(I)
_refine_ls_structure_factor_coef     Fsqd
_refine_ls_matrix_type     full
_refine_ls_R_factor_all     0.021
_refine_ls_R_factor_gt     0.021
_refine_ls_wR_factor_gt     0.056
_refine_ls_wR_factor_ref     0.057
_refine_ls_goodness_of_fit_ref     1.06
_refine_ls_restrained_S_all     1.06
_refine_ls_number_reflns     2419
_refine_ls_number_parameters     187
_refine_ls_number_restraints     0
_refine_ls_hydrogen_treatment     mixed
_refine_ls_weighting_scheme     calc
_refine_ls_weighting_details
         'calc w=1/[\s^2^(Fo^2^)+(0.0319P)^2^+0.2281P] where P=(Fo^2^+2Fc^2^)/3'
_atom_sites_solution_hydrogens     geom
_atom_sites_solution_primary     direct
_atom_sites_solution_secondary     difmap
_refine_ls_shift/su_max     0.001
_refine_ls_shift/su_mean     0.000
_refine_diff_density_max     0.22
_refine_diff_density_min     -0.16
_refine_ls_extinction_method     'SHELXL97 (Sheldrick, 2008)'
_refine_ls_extinction_coef     0.0024(2)
_refine_ls_extinction_expression
                                  'Fc^*^=kFc[1+0.001xFc^2^\l^3^/sin(2\q)]^-1/4^'
_refine_ls_abs_structure_details     'Flack (1983), 964 Friedel pairs'
_refine_ls_abs_structure_Flack     0.061(12)
loop_
    _atom_type_symbol
    _atom_type_description
    _atom_type_scat_dispersion_real
    _atom_type_scat_dispersion_imag
    _atom_type_scat_source
    'C' 'C' 0.0181 0.0091
                         'International Tables Vol C Tables 4.2.6.8 and 6.1.1.4'
    'H' 'H' 0.0000 0.0000
                         'International Tables Vol C Tables 4.2.6.8 and 6.1.1.4'
    'N' 'N' 0.0311 0.0180
                         'International Tables Vol C Tables 4.2.6.8 and 6.1.1.4'
    'O' 'O' 0.0492 0.0322
                         'International Tables Vol C Tables 4.2.6.8 and 6.1.1.4'
    'S' 'S' 0.3331 0.5567
                         'International Tables Vol C Tables 4.2.6.8 and 6.1.1.4'
_computing_data_collection     'SMART (Bruker, 1997)'
_computing_cell_refinement     'SAINT (Bruker, 1997)'
_computing_data_reduction     'SAINT (Bruker, 1997)'
_computing_structure_solution     'SIR2004 (Burla et al., 2005)'
_computing_structure_refinement     'SHELXL97 (Sheldrick, 2008)'
_computing_molecular_graphics     'ORTEP-32 (Farrugia, 1997)'
_computing_publication_material     'WinGX (Farrugia, 1999)'
loop_
    _atom_site_type_symbol
    _atom_site_label
    _atom_site_fract_x
    _atom_site_fract_y
    _atom_site_fract_z
    _atom_site_U_iso_or_equiv
    _atom_site_adp_type
    _atom_site_calc_flag
    _atom_site_refinement_flags
    _atom_site_occupancy
    _atom_site_disorder_assembly
    _atom_site_disorder_group
    C C1 0.4029(2) 0.30990(12) 0.04871(10) 0.0272(3) Uani d . 1 . .
    H H1A 0.4395 0.2446 0.0676 0.033 Uiso calc R 1 . .
    H H1B 0.3269 0.3069 -0.0093 0.033 Uiso calc R 1 . .
    C C2 0.2806(2) 0.35928(10) 0.12196(10) 0.0213(3) Uani d . 1 . .
    H H2A 0.1860 0.3147 0.1519 0.026 Uiso calc R 1 . .
    H H2B 0.2034 0.4134 0.0966 0.026 Uiso calc R 1 . .
    C C3 0.4445(2) 0.39343(9) 0.18853(8) 0.0167(3) Uani d . 1 . .
    H H3 0.4133 0.4595 0.2093 0.020 Uiso calc R 1 . .
    C C4 0.6387(2) 0.39367(10) 0.12981(10) 0.0214(3) Uani d . 1 . .
    H H4A 0.7017 0.4575 0.1302 0.026 Uiso calc R 1 . .
    H H4B 0.7375 0.3472 0.1539 0.026 Uiso calc R 1 . .
    C C5 0.4646(2) 0.19552(9) 0.33361(8) 0.0149(3) Uani d . 1 . .
    H H5 0.4649 0.1289 0.3441 0.018 Uiso calc R 1 . .
    C C6 0.4610(2) 0.26374(9) 0.40411(9) 0.0138(3) Uani d . 1 . .
    C C7 0.4621(2) 0.35123(9) 0.35763(8) 0.0135(2) Uani d . 1 . .
    C C8 0.5746(2) 0.52007(10) 0.36114(10) 0.0215(3) Uani d . 1 . .
    H H8A 0.6704 0.4970 0.3153 0.032 Uiso calc R 1 . .
    H H8B 0.6490 0.5481 0.4122 0.032 Uiso calc R 1 . .
    H H8C 0.4865 0.5682 0.3338 0.032 Uiso calc R 1 . .
    C C9 0.4629(2) 0.24930(9) 0.50139(9) 0.0135(3) Uani d . 1 . .
    C C10 0.4728(2) 0.15830(9) 0.54074(9) 0.0162(3) Uani d . 1 . .
    H H10 0.4773 0.1026 0.5042 0.019 Uiso calc R 1 . .
    C C11 0.4755(2) 0.15340(9) 0.63402(9) 0.0159(3) Uani d . 1 . .
    H H11 0.4826 0.0924 0.6615 0.019 Uiso calc R 1 . .
    C C12 0.4595(2) 0.31224(9) 0.64505(8) 0.0136(2) Uani d . 1 . .
    C C13 0.4376(2) 0.37321(10) 0.82303(9) 0.0210(3) Uani d . 1 . .
    H H13A 0.3289 0.3262 0.8275 0.032 Uiso calc R 1 . .
    H H13B 0.4109 0.4256 0.8654 0.032 Uiso calc R 1 . .
    H H13C 0.5666 0.3432 0.8386 0.032 Uiso calc R 1 . .
    N N1 0.46330(18) 0.33043(7) 0.26754(7) 0.0148(2) Uani d . 1 . .
    N N2 0.46738(18) 0.23371(7) 0.25178(8) 0.0166(2) Uani d . 1 . .
    N N3 0.4520(2) 0.44067(7) 0.39416(7) 0.0171(2) Uani d . 1 . .
    N N4 0.46873(18) 0.22994(7) 0.68912(7) 0.0153(2) Uani d . 1 . .
    N N5 0.45642(17) 0.32731(7) 0.55510(7) 0.0142(2) Uani d . 1 . .
    O O1 0.57971(18) 0.36833(9) 0.03959(7) 0.0318(3) Uani d . 1 . .
    S S1 0.44904(5) 0.41854(2) 0.70856(2) 0.01652(9) Uani d . 1 . .
    H H3N 0.456(3) 0.4369(11) 0.4524(10) 0.020 Uiso d . 1 . .
loop_
    _atom_site_aniso_label
    _atom_site_aniso_U_11
    _atom_site_aniso_U_22
    _atom_site_aniso_U_33
    _atom_site_aniso_U_12
    _atom_site_aniso_U_13
    _atom_site_aniso_U_23
    C1 0.0362(9) 0.0310(8) 0.0143(7) -0.0093(7) -0.0007(6) -0.0027(6)
    C2 0.0218(7) 0.0245(7) 0.0178(7) -0.0019(6) -0.0048(6) 0.0038(6)
    C3 0.0195(6) 0.0169(6) 0.0136(6) 0.0011(6) -0.0012(6) 0.0028(5)
    C4 0.0232(7) 0.0236(7) 0.0173(7) -0.0037(6) 0.0020(6) 0.0017(6)
    C5 0.0144(6) 0.0143(6) 0.0160(6) 0.0004(6) 0.0003(6) -0.0005(5)
    C6 0.0117(6) 0.0151(6) 0.0146(6) -0.0003(5) 0.0006(6) 0.0005(5)
    C7 0.0099(5) 0.0168(6) 0.0139(6) 0.0004(5) 0.0020(6) 0.0000(5)
    C8 0.0249(8) 0.0185(6) 0.0212(7) -0.0053(6) 0.0008(6) 0.0003(5)
    C9 0.0082(6) 0.0170(6) 0.0154(6) -0.0009(5) -0.0003(6) -0.0002(5)
    C10 0.0150(6) 0.0153(6) 0.0183(6) 0.0006(6) -0.0001(6) 0.0003(5)
    C11 0.0131(6) 0.0156(6) 0.0190(6) -0.0003(5) -0.0002(6) 0.0036(5)
    C12 0.0096(6) 0.0158(6) 0.0154(6) -0.0008(6) -0.0005(6) 0.0004(5)
    C13 0.0287(8) 0.0208(7) 0.0137(6) -0.0034(6) 0.0004(6) 0.0009(5)
    N1 0.0183(5) 0.0138(5) 0.0122(5) 0.0015(5) 0.0001(5) 0.0010(4)
    N2 0.0186(5) 0.0137(5) 0.0176(5) 0.0017(5) 0.0003(5) -0.0018(4)
    N3 0.0240(6) 0.0136(5) 0.0137(5) -0.0014(5) 0.0036(5) 0.0002(4)
    N4 0.0135(5) 0.0160(5) 0.0164(5) 0.0004(5) -0.0007(5) 0.0017(4)
    N5 0.0136(5) 0.0149(5) 0.0141(5) -0.0005(5) 0.0010(5) 0.0013(4)
    O1 0.0363(6) 0.0441(7) 0.0152(5) -0.0122(5) 0.0067(5) -0.0030(5)
    S1 0.02089(16) 0.01483(15) 0.01383(15) -0.00088(14) -0.00033(14) 0.00007(12)
_geom_special_details
;
All e.s.d.'s (except the e.s.d. in the dihedral angle between two l.s. planes)
are estimated using the full covariance matrix. The cell e.s.d.'s are taken
into account individually in the estimation of e.s.d.'s in distances, angles
and torsion angles; correlations between e.s.d.'s in cell parameters are only
used when they are defined by crystal symmetry. An approximate (isotropic)
treatment of cell e.s.d.'s is used for estimating e.s.d.'s involving l.s.
planes.
;
loop_
    _geom_bond_atom_site_label_1
    _geom_bond_atom_site_label_2
    _geom_bond_site_symmetry_2
    _geom_bond_distance
    _geom_bond_publ_flag
    C1 O1 . 1.4369(18) ?
    C1 C2 . 1.515(2) ?
    C1 H1A . 0.9900 ?
    C1 H1B . 0.9900 ?
    C2 C3 . 1.5373(19) ?
    C2 H2A . 0.9900 ?
    C2 H2B . 0.9900 ?
    C3 N1 . 1.4652(15) ?
    C3 C4 . 1.5484(19) ?
    C3 H3 . 1.0000 ?
    C4 O1 . 1.4262(18) ?
    C4 H4A . 0.9900 ?
    C4 H4B . 0.9900 ?
    C5 N2 . 1.3162(16) ?
    C5 C6 . 1.4119(17) ?
    C5 H5 . 0.9500 ?
    C6 C7 . 1.4080(17) ?
    C6 C9 . 1.4425(17) ?
    C7 N1 . 1.3545(16) ?
    C7 N3 . 1.3700(16) ?
    C8 N3 . 1.4639(17) ?
    C8 H8A . 0.9800 ?
    C8 H8B . 0.9800 ?
    C8 H8C . 0.9800 ?
    C9 N5 . 1.3525(17) ?
    C9 C10 . 1.4066(18) ?
    C10 C11 . 1.3710(18) ?
    C10 H10 . 0.9500 ?
    C11 N4 . 1.3479(17) ?
    C11 H11 . 0.9500 ?
    C12 N4 . 1.3282(16) ?
    C12 N5 . 1.3375(16) ?
    C12 S1 . 1.7644(13) ?
    C13 S1 . 1.7990(13) ?
    C13 H13A . 0.9800 ?
    C13 H13B . 0.9800 ?
    C13 H13C . 0.9800 ?
    N1 N2 . 1.3811(14) ?
    N3 H3N . 0.858(15) ?
loop_
    _geom_angle_atom_site_label_1
    _geom_angle_atom_site_label_2
    _geom_angle_atom_site_label_3
    _geom_angle_site_symmetry_1
    _geom_angle_site_symmetry_3
    _geom_angle
    _geom_angle_publ_flag
    O1 C1 C2 . . 103.83(12) ?
    O1 C1 H1A . . 111.0 ?
    C2 C1 H1A . . 111.0 ?
    O1 C1 H1B . . 111.0 ?
    C2 C1 H1B . . 111.0 ?
    H1A C1 H1B . . 109.0 ?
    C1 C2 C3 . . 102.56(12) ?
    C1 C2 H2A . . 111.3 ?
    C3 C2 H2A . . 111.3 ?
    C1 C2 H2B . . 111.3 ?
    C3 C2 H2B . . 111.3 ?
    H2A C2 H2B . . 109.2 ?
    N1 C3 C2 . . 111.96(11) ?
    N1 C3 C4 . . 111.79(11) ?
    C2 C3 C4 . . 103.48(10) ?
    N1 C3 H3 . . 109.8 ?
    C2 C3 H3 . . 109.8 ?
    C4 C3 H3 . . 109.8 ?
    O1 C4 C3 . . 106.78(12) ?
    O1 C4 H4A . . 110.4 ?
    C3 C4 H4A . . 110.4 ?
    O1 C4 H4B . . 110.4 ?
    C3 C4 H4B . . 110.4 ?
    H4A C4 H4B . . 108.6 ?
    N2 C5 C6 . . 113.04(11) ?
    N2 C5 H5 . . 123.5 ?
    C6 C5 H5 . . 123.5 ?
    C7 C6 C5 . . 103.86(11) ?
    C7 C6 C9 . . 127.08(12) ?
    C5 C6 C9 . . 129.03(12) ?
    N1 C7 N3 . . 125.53(11) ?
    N1 C7 C6 . . 106.50(11) ?
    N3 C7 C6 . . 127.87(11) ?
    N3 C8 H8A . . 109.5 ?
    N3 C8 H8B . . 109.5 ?
    H8A C8 H8B . . 109.5 ?
    N3 C8 H8C . . 109.5 ?
    H8A C8 H8C . . 109.5 ?
    H8B C8 H8C . . 109.5 ?
    N5 C9 C10 . . 120.10(12) ?
    N5 C9 C6 . . 117.54(11) ?
    C10 C9 C6 . . 122.36(12) ?
    C11 C10 C9 . . 117.16(12) ?
    C11 C10 H10 . . 121.4 ?
    C9 C10 H10 . . 121.4 ?
    N4 C11 C10 . . 123.96(12) ?
    N4 C11 H11 . . 118.0 ?
    C10 C11 H11 . . 118.0 ?
    N4 C12 N5 . . 128.31(12) ?
    N4 C12 S1 . . 118.95(9) ?
    N5 C12 S1 . . 112.74(9) ?
    S1 C13 H13A . . 109.5 ?
    S1 C13 H13B . . 109.5 ?
    H13A C13 H13B . . 109.5 ?
    S1 C13 H13C . . 109.5 ?
    H13A C13 H13C . . 109.5 ?
    H13B C13 H13C . . 109.5 ?
    C7 N1 N2 . . 112.13(10) ?
    C7 N1 C3 . . 129.90(11) ?
    N2 N1 C3 . . 117.75(10) ?
    C5 N2 N1 . . 104.45(10) ?
    C7 N3 C8 . . 123.02(12) ?
    C7 N3 H3N . . 109.4(10) ?
    C8 N3 H3N . . 111.1(11) ?
    C12 N4 C11 . . 113.97(11) ?
    C12 N5 C9 . . 116.49(11) ?
    C4 O1 C1 . . 106.25(11) ?
    C12 S1 C13 . . 101.21(6) ?
loop_
    _geom_hbond_atom_site_label_D
    _geom_hbond_atom_site_label_H
    _geom_hbond_atom_site_label_A
    _geom_hbond_site_symmetry_A
    _geom_hbond_distance_DH
    _geom_hbond_distance_HA
    _geom_hbond_distance_DA
    _geom_hbond_angle_DHA
    _geom_hbond_publ_flag
    N3 H3N N5 1_555 0.858(15) 2.157(15) 2.8510(14) 137.9(14) y
