# Supplementary material for: (R)-N-Methyl-4-[2-(methyl­sulfan­yl)pyrimidin-4-yl]-1-(tetra­hydro­furan-3-yl)-1H-pyrazol-5-amine
Source: Acta Crystallogr Sect E Struct Rep Online. 2009 Feb 28;65(Pt 3):o616. doi: 10.1107/S1600536809006369 (PMC2968494; doi:10.1107/S1600536809006369)
Supplement: Supplementary file 2 [file e-65-0o616-Isup2.hkl]

# 
# h,k,l, Fc-squared, Fo-squared, sigma(Fo-squared) and status flag 
# 
data_I
_shelx_title ' pflj34_0m in P2(1)2(1)2(1)' 
_shelx_refln_list_code          4 
_shelx_F_calc_maximum      278.46 
_exptl_crystal_F_000       616.00 
_reflns_d_resolution_high  0.8318 
 
loop_ 
 _symmetry_equiv_pos_as_xyz 
 'x, y, z' 
 '-x+1/2, -y, z+1/2' 
 'x+1/2, -y+1/2, -z' 
 '-x, y+1/2, -z+1/2' 
 
_cell_length_a     6.6209 
_cell_length_b    14.0757 
_cell_length_c    14.6793 
_cell_angle_alpha  90.000 
_cell_angle_beta   90.000 
_cell_angle_gamma  90.000 
 
_shelx_F_squared_multiplier     1.000 
 
loop_ 
 _refln_index_h 
 _refln_index_k 
 _refln_index_l 
 _refln_F_squared_calc 
 _refln_F_squared_meas 
 _refln_F_squared_sigma 
 _refln_observed_status 
   2   0   0    77538.72    81420.25   1089.69 o 
   4   0   0     5025.66     5330.81     85.39 o 
   6   0   0      124.35      132.80      4.70 o 
   1   1   0      565.81      536.38      4.98 o 
   2   1   0    12494.79    12458.37    135.62 o 
   3   1   0     1189.13     1102.05     12.13 o 
   4   1   0    10771.75    10990.69    129.68 o 
   5   1   0     1939.76     1920.54     50.22 o 
   6   1   0     6593.85     6608.69     65.01 o 
   7   1   0      467.16      465.86      6.33 o 
   0   2   0    12016.85    11904.64    376.94 o 
   1   2   0    24769.12    24170.67    260.00 o 
   2   2   0     5642.73     5965.72     69.08 o 
   3   2   0      284.69      246.50      3.70 o 
   4   2   0     1505.59     1547.24     19.90 o 
   5   2   0      267.13      261.30     16.87 o 
   6   2   0      261.30      265.62      5.03 o 
   7   2   0      835.91      781.39     10.36 o 
   1   3   0     1293.79     1218.80     10.31 o 
   2   3   0        3.91        4.02      0.55 o 
   3   3   0      104.10      112.14      2.30 o 
   4   3   0      257.84      205.77      4.88 o 
   5   3   0      218.72      269.13     17.35 o 
   6   3   0      149.01      162.07      4.06 o 
   7   3   0       11.41       12.30      1.16 o 
   0   4   0     6359.34     6317.62     68.06 o 
   1   4   0     1132.04     1145.34     14.07 o 
   2   4   0      157.07      148.78      4.07 o 
   3   4   0      718.71      678.13      9.37 o 
   4   4   0        0.60        1.80      0.74 o 
   5   4   0       48.84       52.96      3.67 o 
   6   4   0       85.85       87.24      2.92 o 
   7   4   0        0.58        1.47      0.95 o 
   1   5   0       30.62       42.58      1.36 o 
   2   5   0      575.64      587.40      8.76 o 
   3   5   0      412.37      370.49      6.09 o 
   4   5   0      711.71      715.52     18.04 o 
   5   5   0     1177.99     1175.78     36.20 o 
   6   5   0       11.41       13.31      1.36 o 
   7   5   0      267.75      277.35      6.09 o 
   0   6   0      103.18      101.36      3.66 o 
   1   6   0      995.52     1104.95     17.29 o 
   2   6   0      497.46      532.10      8.27 o 
   3   6   0        1.74        1.13      0.50 o 
   4   6   0        4.32        6.01      1.70 o 
   5   6   0        4.26        3.97      1.77 o 
   6   6   0       10.45       16.20      1.64 o 
   7   6   0       38.28       40.04      2.43 o 
   1   7   0      194.15      183.10      4.34 o 
   2   7   0      369.93      391.18      6.98 o 
   3   7   0     1494.13     1442.03     22.72 o 
   4   7   0        1.32        4.52      1.69 o 
   5   7   0      307.33      304.25      7.82 o 
   6   7   0       50.10       60.99      2.37 o 
   7   7   0       31.19       35.10      2.15 o 
   0   8   0        3.98        2.84      2.04 o 
   1   8   0      108.61       80.96      2.66 o 
   2   8   0      137.53      126.42      4.41 o 
   3   8   0        4.41        4.62      0.84 o 
   4   8   0        9.45       14.06      2.52 o 
   5   8   0       97.66       98.50      4.00 o 
   6   8   0        0.34        0.77      0.95 o 
   7   8   0       11.22       12.93      2.20 o 
   1   9   0      330.74      376.59      8.05 o 
   2   9   0      183.14      177.51      6.10 o 
   3   9   0      665.74      680.00     22.93 o 
   4   9   0      366.05      383.20     13.33 o 
   5   9   0      200.88      187.30      4.93 o 
   6   9   0        4.31        6.54      1.08 o 
   0  10   0      413.21      429.50     12.81 o 
   1  10   0     2284.58     2219.50     32.24 o 
   2  10   0      239.53      241.72      7.91 o 
   3  10   0      986.39      963.75     22.87 o 
   4  10   0      538.61      537.20      8.92 o 
   5  10   0        8.14        8.36      1.13 o 
   6  10   0       67.39       73.81      3.19 o 
   1  11   0       91.34       84.83      4.05 o 
   2  11   0      422.71      432.87     11.73 o 
   3  11   0     1012.38     1002.80     14.61 o 
   4  11   0      539.55      571.57      9.15 o 
   5  11   0      594.22      596.10     12.40 o 
   6  11   0      705.26      669.08     20.70 o 
   2  12   0     1498.99     1442.29     18.03 o 
   3  12   0       37.77       44.47      2.17 o 
   4  12   0      438.69      449.01      6.87 o 
   5  12   0       14.78       14.56      1.31 o 
   1  13   0       29.22       31.52      1.70 o 
   2  13   0      196.88      200.43      3.69 o 
   3  13   0       21.90       24.09      1.36 o 
   4  13   0      637.61      628.01     12.75 o 
   5  13   0       34.95       36.80      2.44 o 
   0  14   0        1.09        3.18      1.00 o 
   1  14   0       57.33       58.21      1.71 o 
   2  14   0        6.01        4.79      0.76 o 
   3  14   0        1.44        0.96      0.66 o 
   4  14   0       24.68       23.22      1.77 o 
   1  15   0       44.73       41.65      1.27 o 
   2  15   0       49.45       54.79      1.64 o 
   3  15   0        7.55        8.63      0.92 o 
   0  16   0        1.77        3.27      0.85 o 
   1  16   0       25.02       21.57      1.17 o 
   2  16   0        0.81        1.69      0.59 o 
   1   0   1      915.69      842.37      6.29 o 
   2   0   1     3514.04     3480.54     36.60 o 
   3   0   1      167.26      160.82      3.29 o 
   4   0   1     4024.44     4198.39     52.41 o 
   5   0   1        0.33       -0.05      1.55 o 
   6   0   1     1816.40     1848.63     21.70 o 
   7   0   1       10.54       14.21      1.38 o 
  -7   1   1       30.38       32.84      1.88 o 
  -6   1   1      323.57      324.86      5.82 o 
  -5   1   1        6.62        6.34      2.41 o 
  -4   1   1     2732.73     2834.52     34.87 o 
  -3   1   1      273.71      267.83      5.49 o 
  -2   1   1    10970.64    10772.82    100.95 o 
  -1   1   1       16.93       16.43      0.39 o 
   0   1   1     4493.77     4475.89     31.05 o 
   1   1   1       21.18       19.26      0.42 o 
   2   1   1    10602.94    10550.94    139.01 o 
   3   1   1      313.67      311.27      4.87 o 
   4   1   1     2461.14     2614.17     32.69 o 
   5   1   1       10.68        7.62      3.54 o 
   6   1   1      250.11      252.62      5.19 o 
   7   1   1       21.10       23.00      1.49 o 
  -7   2   1       44.27       47.64      1.98 o 
  -6   2   1      556.91      588.87      8.89 o 
  -5   2   1      103.59      113.11      4.14 o 
  -4   2   1      676.15      740.96     11.30 o 
  -3   2   1     1371.47     1375.21     20.36 o 
  -2   2   1      598.66      582.88      7.75 o 
  -1   2   1      258.39      272.20      2.38 o 
   0   2   1      773.24      708.17      5.53 o 
   1   2   1      271.81      280.15      2.57 o 
   2   2   1      702.70      663.94      8.91 o 
   3   2   1     1413.72     1412.53     15.85 o 
   4   2   1      717.80      784.89     12.41 o 
   5   2   1       96.25      104.75     10.25 o 
   6   2   1      516.16      547.54      8.36 o 
   7   2   1       38.61       42.43      1.82 o 
  -7   3   1      161.48      163.05      3.93 o 
  -6   3   1       70.34       72.63      2.61 o 
  -5   3   1      362.67      362.49      8.97 o 
  -4   3   1       27.49       31.98      1.80 o 
  -3   3   1     1116.30     1060.41     17.24 o 
  -2   3   1      169.03      188.25      3.57 o 
  -1   3   1     3823.94     3637.66     27.69 o 
   0   3   1     3098.57     3085.95     23.36 o 
   1   3   1     3971.24     3728.88     28.49 o 
   2   3   1      181.42      200.47      3.87 o 
   3   3   1     1099.63     1036.52     12.93 o 
   4   3   1       30.62       37.04      1.81 o 
   6   3   1       66.70       66.38      2.86 o 
   7   3   1      150.29      155.62      3.68 o 
  -7   4   1       35.09       36.46      1.83 o 
  -6   4   1       55.31       55.73      2.10 o 
  -5   4   1       22.22       21.74      5.58 o 
  -4   4   1      226.87      225.86      4.67 o 
  -3   4   1      580.91      580.70     12.01 o 
  -2   4   1     1066.15     1040.33     14.07 o 
  -1   4   1     1545.90     1501.82     16.08 o 
   0   4   1     1484.75     1486.51     12.29 o 
   1   4   1     1487.68     1437.17     17.18 o 
   2   4   1     1180.85     1121.18     14.25 o 
   3   4   1      584.87      588.69      8.90 o 
   4   4   1      237.60      235.40      5.55 o 
   5   4   1       19.24       19.91      5.64 o 
   6   4   1       68.47       70.95      3.02 o 
   7   4   1       31.13       32.32      1.62 o 
  -7   5   1       21.82       22.14      1.53 o 
  -6   5   1      133.20      125.99      2.96 o 
  -4   5   1      201.29      207.43      4.31 o 
  -3   5   1       41.11       46.60      2.02 o 
  -2   5   1      254.05      228.31      4.80 o 
  -1   5   1      342.17      350.51      6.23 o 
   0   5   1      938.68      965.57     12.99 o 
   1   5   1      371.44      372.75      6.19 o 
   2   5   1      232.63      214.97      3.58 o 
   3   5   1       35.90       45.57      1.61 o 
   4   5   1      171.04      181.78      5.20 o 
   5   5   1       43.18       38.75      4.03 o 
   6   5   1       90.93       88.40      4.17 o 
   7   5   1       14.08       13.99      1.44 o 
  -7   6   1      224.92      231.79      8.70 o 
  -6   6   1        3.16        2.75      1.20 o 
  -4   6   1       53.33       53.08      2.26 o 
  -3   6   1      134.25      117.38      3.02 o 
  -2   6   1      256.49      256.81      5.48 o 
  -1   6   1      657.38      627.28      9.60 o 
   0   6   1     1282.69     1376.60     19.85 o 
   1   6   1      656.65      609.51     10.29 o 
   2   6   1      249.46      248.70      4.60 o 
   3   6   1      149.18      133.11      3.69 o 
   4   6   1       42.18       41.76      6.71 o 
   5   6   1      186.60      178.10      8.59 o 
   6   6   1        2.14        1.98      0.86 o 
   7   6   1      247.88      251.88      6.17 o 
  -7   7   1       33.18       34.73      2.13 o 
  -6   7   1      586.25      590.78     15.31 o 
  -5   7   1       57.47       57.75      3.14 o 
  -4   7   1      357.29      380.95     11.56 o 
  -3   7   1      537.44      534.68      8.75 o 
  -2   7   1      381.06      388.17      8.83 o 
  -1   7   1     1089.14     1099.13     17.47 o 
   0   7   1      340.67      360.87      6.97 o 
   1   7   1     1095.58     1085.61     18.27 o 
   2   7   1      442.59      448.95      8.14 o 
   3   7   1      543.23      535.47     10.95 o 
   4   7   1      389.20      413.74     22.36 o 
   5   7   1       71.65       74.86      3.60 o 
   6   7   1      593.27      600.90      9.34 o 
   7   7   1       26.10       28.07      2.45 o 
  -7   8   1       48.80       51.21      3.76 o 
  -6   8   1      123.09      132.71      4.60 o 
  -5   8   1        8.40        6.99      1.24 o 
  -4   8   1      434.30      426.77     21.99 o 
  -3   8   1       75.90       77.34      2.48 o 
  -2   8   1      696.12      719.48     14.17 o 
  -1   8   1      408.75      395.12      9.71 o 
   0   8   1     1385.21     1440.70     23.89 o 
   1   8   1      399.57      395.31      7.84 o 
   2   8   1      724.29      749.96     16.09 o 
   3   8   1       56.57       64.31      3.60 o 
   4   8   1      445.07      444.05     16.56 o 
   5   8   1        8.58        7.27      1.33 o 
   6   8   1      139.53      147.00      3.90 o 
  -6   9   1       99.86      100.87      4.42 o 
  -5   9   1      496.13      504.65      8.49 o 
  -3   9   1      404.20      398.91      8.80 o 
  -2   9   1      146.18      163.74      4.36 o 
  -1   9   1      628.12      622.61     20.06 o 
   0   9   1       91.49      100.17      3.24 o 
   1   9   1      669.66      673.28     12.03 o 
   2   9   1      128.99      148.98      4.43 o 
   3   9   1      435.21      434.53     18.39 o 
   4   9   1       35.52       40.54      3.21 o 
   5   9   1      482.06      484.06      9.38 o 
   6   9   1      104.58      100.60      4.03 o 
  -6  10   1      164.43      152.46      4.20 o 
  -5  10   1      144.25      149.28      5.28 o 
  -4  10   1      565.89      561.27      8.96 o 
  -3  10   1       68.23       73.76      7.84 o 
  -2  10   1      358.60      355.34      7.62 o 
  -1  10   1      104.25      105.10      3.46 o 
   0  10   1      488.18      418.53     10.42 o 
   1  10   1      112.26      113.73      5.87 o 
   2  10   1      289.76      303.02     15.42 o 
   3  10   1       77.51       87.30      4.54 o 
   4  10   1      529.55      532.86      9.09 o 
   5  10   1      150.62      151.80      3.80 o 
   6  10   1      186.60      173.39      5.00 o 
  -6  11   1      382.13      385.21     13.13 o 
  -5  11   1      144.07      136.69      4.64 o 
  -4  11   1      376.65      398.71      6.16 o 
  -3  11   1      150.65      143.97      4.19 o 
  -2  11   1     1485.56     1540.60     52.72 o 
  -1  11   1      125.84      125.49      6.77 o 
   0  11   1     2325.26     2186.48     65.40 o 
   1  11   1      115.40      116.62      5.33 o 
   2  11   1     1574.45     1594.23     28.36 o 
   3  11   1      142.80      139.83      4.28 o 
   4  11   1      413.82      423.55      6.74 o 
   5  11   1      133.18      127.38      2.83 o 
   6  11   1      384.35      394.36     14.63 o 
  -5  12   1        4.49        4.15      1.10 o 
  -4  12   1      457.46      453.67      9.43 o 
  -3  12   1      140.91      142.26      3.18 o 
  -2  12   1      259.14      260.14      5.50 o 
  -1  12   1      420.20      408.99     14.89 o 
   0  12   1      299.36      317.58     12.57 o 
   1  12   1      426.89      435.94     10.07 o 
   2  12   1      277.05      263.71      5.13 o 
   3  12   1      120.17      121.13      3.49 o 
   4  12   1      478.88      478.18      6.57 o 
   5  12   1        5.04        5.95      1.07 o 
  -5  13   1       65.58       64.59      4.72 o 
  -3  13   1        7.88        6.69      1.14 o 
  -2  13   1       89.64       94.55      2.36 o 
  -1  13   1      110.55      111.69      2.85 o 
   0  13   1      179.11      177.01      3.73 o 
   1  13   1      112.87      116.18      2.94 o 
   2  13   1       62.20       67.70      2.24 o 
   3  13   1        8.80        7.84      0.97 o 
   4  13   1       86.43       81.25      1.92 o 
   5  13   1       52.21       53.04      4.51 o 
  -4  14   1       69.69       69.57      1.94 o 
  -3  14   1      109.90      107.57      2.91 o 
  -2  14   1        6.53        6.85      0.91 o 
  -1  14   1      401.11      379.89      4.85 o 
   0  14   1        6.06        6.91      0.93 o 
   1  14   1      407.20      385.71      5.71 o 
   2  14   1        4.01        5.12      0.77 o 
   3  14   1      112.90      112.39      2.35 o 
   4  14   1       59.00       59.89      3.95 o 
  -3  15   1      194.67      188.09      3.85 o 
  -2  15   1       44.40       42.29      1.62 o 
  -1  15   1       17.40       19.84      1.13 o 
   0  15   1        5.86        5.54      0.78 o 
   1  15   1       12.64       13.51      0.98 o 
   2  15   1       49.95       49.09      1.49 o 
   3  15   1      194.99      185.04      4.54 o 
  -2  16   1      562.99      547.00     10.38 o 
  -1  16   1       39.93       37.68      1.60 o 
   0  16   1      846.74      829.23      9.41 o 
   1  16   1       47.77       45.37      1.47 o 
   2  16   1      558.39      545.80     15.40 o 
   0   0   2     3919.87     3947.21    112.26 o 
   1   0   2      330.39      309.19      2.27 o 
   2   0   2     2351.78     2291.33     25.09 o 
   3   0   2       16.22       14.03      1.07 o 
   4   0   2      572.96      562.92      9.14 o 
   5   0   2      442.12      474.25     11.99 o 
   6   0   2        0.23        0.39      0.79 o 
   7   0   2       41.21       40.92      2.24 o 
  -7   1   2      178.84      186.09      4.30 o 
  -6   1   2      322.75      334.48      5.67 o 
  -5   1   2      783.76      778.41     13.72 o 
  -4   1   2      936.54      932.78     13.48 o 
  -3   1   2     1551.09     1537.32     20.70 o 
  -2   1   2     1672.62     1617.91     15.59 o 
  -1   1   2     2628.78     2473.31     17.70 o 
   0   1   2       24.58       28.16      0.41 o 
   1   1   2     2573.43     2501.99     17.70 o 
   2   1   2     1529.28     1504.77     18.12 o 
   3   1   2     1579.31     1562.11     20.72 o 
   4   1   2      893.88      891.68     15.10 o 
   5   1   2      774.18      791.37     17.68 o 
   6   1   2      330.87      339.10      5.77 o 
   7   1   2      174.20      176.95      4.02 o 
  -7   2   2       40.82       45.76      2.09 o 
  -6   2   2      150.51      152.68      3.43 o 
  -5   2   2       69.05       71.43      2.66 o 
  -4   2   2       84.98       98.99      2.89 o 
  -3   2   2      624.19      630.23      9.59 o 
  -2   2   2      470.27      459.25      6.57 o 
  -1   2   2     1368.92     1239.06      9.31 o 
   0   2   2      605.87      549.24      4.14 o 
   1   2   2     1402.89     1247.51     10.00 o 
   2   2   2      405.77      405.07      6.08 o 
   3   2   2      648.44      645.86      9.77 o 
   4   2   2      108.83      119.64      3.41 o 
   5   2   2       81.64       83.51      3.69 o 
   6   2   2      165.72      163.18      3.44 o 
   7   2   2       36.50       42.81      1.94 o 
  -7   3   2       21.38       24.55      1.83 o 
  -6   3   2      438.78      444.64      8.64 o 
  -5   3   2       58.62       63.10      2.64 o 
  -4   3   2     1254.17     1299.61     19.18 o 
  -3   3   2      164.12      167.87      3.51 o 
  -2   3   2     1664.65     1707.48     22.49 o 
  -1   3   2      870.49      879.28      6.36 o 
   0   3   2     2885.56     2755.77     20.91 o 
   1   3   2      850.92      869.97      8.11 o 
   2   3   2     1700.64     1701.77     20.98 o 
   3   3   2      140.41      148.18      3.54 o 
   4   3   2     1310.79     1328.76     19.85 o 
   5   3   2       60.12       63.78      3.51 o 
   6   3   2      497.76      498.41      7.65 o 
   7   3   2       27.57       29.91      1.86 o 
  -7   4   2      187.67      193.27      4.66 o 
  -6   4   2       35.16       32.41      1.83 o 
  -5   4   2      169.12      175.65      4.59 o 
  -4   4   2        3.08        3.27      0.81 o 
  -3   4   2      508.90      465.82      7.43 o 
  -2   4   2      317.65      332.81      5.49 o 
  -1   4   2     2720.43     2687.91     28.45 o 
   0   4   2       27.03       19.99      0.65 o 
   1   4   2     2654.23     2661.31     30.46 o 
   2   4   2      369.24      375.15      5.94 o 
   3   4   2      432.21      405.34      8.76 o 
   4   4   2        9.78       10.50      2.12 o 
   5   4   2      175.68      176.05     10.00 o 
   6   4   2       27.56       27.61      1.67 o 
   7   4   2      178.25      189.66      4.46 o 
  -7   5   2      210.97      200.40      5.06 o 
  -6   5   2       43.52       48.84      2.24 o 
  -5   5   2     1191.34     1184.78     20.53 o 
  -4   5   2       32.23       39.24      5.53 o 
  -3   5   2     2395.60     2466.59     35.96 o 
  -2   5   2        2.32        2.73      0.66 o 
  -1   5   2     1099.80     1154.55     13.81 o 
   0   5   2      710.56      789.23     10.07 o 
   1   5   2     1019.16     1069.93     15.09 o 
   2   5   2        1.95        3.03      0.68 o 
   3   5   2     2333.47     2362.77     42.45 o 
   4   5   2       51.88       49.05      2.42 o 
   6   5   2       46.84       50.52      2.03 o 
   7   5   2      218.65      209.12      4.48 o 
  -7   6   2        2.68        4.33      0.99 o 
  -6   6   2       51.81       57.68      3.37 o 
  -5   6   2       36.40       34.54      3.58 o 
  -4   6   2      126.59      126.41      4.10 o 
  -3   6   2      323.28      355.02      7.23 o 
  -2   6   2     1084.01     1013.30     16.00 o 
  -1   6   2     1292.81     1451.33     18.87 o 
   0   6   2     2045.85     2079.04     26.11 o 
   1   6   2     1325.98     1466.87     23.30 o 
   2   6   2     1037.69      977.48     15.55 o 
   3   6   2      376.14      393.65      7.85 o 
   4   6   2      110.91      111.57      4.57 o 
   6   6   2       48.07       54.28      2.65 o 
   7   6   2        1.34        1.87      1.03 o 
  -6   7   2       65.32       70.10      5.88 o 
  -5   7   2        3.92        4.15      1.21 o 
  -4   7   2      364.55      374.68      8.61 o 
  -3   7   2       84.42      105.52      3.11 o 
  -2   7   2     1355.74     1317.05     23.02 o 
  -1   7   2       36.14       42.87      1.74 o 
   0   7   2      456.07      440.90      6.86 o 
   1   7   2       26.22       33.64      2.12 o 
   2   7   2     1351.59     1346.95     35.45 o 
   3   7   2      102.15      114.34      3.97 o 
   4   7   2      359.18      381.51      9.82 o 
   5   7   2        2.52        3.46      1.18 o 
   6   7   2       72.82       78.12      3.50 o 
   7   7   2        6.87        5.98      1.17 o 
  -6   8   2      255.18      242.17      7.92 o 
  -5   8   2      159.97      161.90      5.35 o 
  -4   8   2      725.56      701.36     15.41 o 
  -3   8   2      378.37      385.90     18.12 o 
  -2   8   2      277.36      281.43      6.50 o 
  -1   8   2       35.47       33.27      1.74 o 
   0   8   2      135.72      120.08      6.17 o 
   2   8   2      292.05      285.40      9.23 o 
   3   8   2      320.38      342.59     10.18 o 
   4   8   2      731.41      718.70     27.94 o 
   5   8   2      141.40      141.11      4.40 o 
   6   8   2      241.15      234.11      6.16 o 
  -6   9   2      403.19      406.71     10.51 o 
  -5   9   2       69.02       66.12      3.62 o 
  -4   9   2      228.77      227.78      9.38 o 
  -3   9   2      165.72      172.79      5.82 o 
  -1   9   2      205.50      195.18      8.92 o 
   0   9   2      109.58      132.99      7.03 o 
   1   9   2      207.05      201.01      5.45 o 
   2   9   2       37.89       47.76      2.53 o 
   3   9   2      165.19      179.68      6.13 o 
   4   9   2      230.99      229.55     13.05 o 
   5   9   2       71.66       70.54      2.87 o 
   6   9   2      385.12      384.32      8.56 o 
  -6  10   2      212.67      210.32      5.24 o 
  -5  10   2      269.43      266.30      7.33 o 
  -4  10   2      880.19      897.74     18.56 o 
  -3  10   2      895.02      893.31     19.13 o 
   0  10   2      538.01      521.02     11.06 o 
   1  10   2     1473.84     1498.22     33.72 o 
   2  10   2      903.05      925.11     21.91 o 
   3  10   2      924.70      964.79     34.43 o 
   4  10   2      883.02      868.17     11.87 o 
   5  10   2      259.67      254.35      5.93 o 
   6  10   2      217.47      205.95      4.75 o 
  -5  11   2      418.09      423.92      9.85 o 
  -4  11   2      176.99      181.54      5.18 o 
  -3  11   2      173.02      171.54      3.84 o 
  -2  11   2     1839.62     1826.04     33.64 o 
   1  11   2       21.85       27.09      3.12 o 
   2  11   2     1749.68     1723.02     38.73 o 
   3  11   2      183.64      180.24      4.03 o 
   4  11   2      138.06      146.93      3.29 o 
   5  11   2      452.47      449.70      9.15 o 
  -5  12   2      221.10      211.23      5.56 o 
  -4  12   2      827.35      829.99     16.85 o 
  -3  12   2      405.49      400.54      7.53 o 
  -2  12   2      213.62      203.74      4.69 o 
  -1  12   2      121.00      115.19      4.52 o 
   0  12   2      276.73      259.24     12.68 o 
   1  12   2      134.15      130.29      4.82 o 
   2  12   2      267.01      248.93      4.84 o 
   3  12   2      428.28      416.96      6.78 o 
   4  12   2      869.29      849.42     11.73 o 
   5  12   2      229.38      215.94      4.95 o 
  -5  13   2       50.17       52.66      3.60 o 
  -4  13   2      112.53      114.27      4.00 o 
  -3  13   2      268.48      258.96      5.24 o 
  -2  13   2      529.70      537.86      9.69 o 
  -1  13   2      686.85      665.94      8.55 o 
   0  13   2      714.52      717.93      8.82 o 
   1  13   2      650.95      635.42      7.73 o 
   2  13   2      509.14      527.66      7.02 o 
   3  13   2      226.75      231.56      4.23 o 
   4  13   2       96.26       98.61      3.38 o 
   5  13   2       67.09       70.31      3.14 o 
  -4  14   2       51.20       52.06      1.98 o 
  -3  14   2       66.50       64.84      2.67 o 
  -2  14   2      123.87      126.07      3.00 o 
  -1  14   2      214.06      210.66      4.16 o 
   0  14   2      147.97      165.70      3.48 o 
   1  14   2      205.59      210.00      4.69 o 
   2  14   2      100.27      108.31      2.84 o 
   3  14   2       89.03       83.42      2.87 o 
   4  14   2       38.93       36.90      2.10 o 
  -3  15   2      101.13       96.13      2.64 o 
  -2  15   2      187.24      191.94      4.08 o 
  -1  15   2      190.60      193.51      3.86 o 
   0  15   2       98.52      104.63      2.67 o 
   1  15   2      191.38      194.60      3.66 o 
   2  15   2      202.73      204.72      3.96 o 
   3  15   2      101.39       95.88      3.58 o 
  -2  16   2      111.63      115.43      3.03 o 
  -1  16   2      254.79      268.91      4.68 o 
   0  16   2      148.56      168.41      3.14 o 
   1  16   2      263.23      280.60      5.05 o 
   2  16   2      115.25      113.20      5.10 o 
   1   0   3     1797.76     1732.27     15.83 o 
   2   0   3      267.69      249.39      2.87 o 
   3   0   3      305.79      331.83      5.74 o 
   4   0   3      350.14      357.98      7.57 o 
   5   0   3      334.16      327.59      8.01 o 
   6   0   3      304.43      303.39      6.50 o 
   7   0   3      256.73      250.81      5.18 o 
  -7   1   3      132.63      132.04      3.44 o 
  -6   1   3      333.45      339.31      8.05 o 
  -5   1   3       39.93       40.24      2.33 o 
  -4   1   3      425.53      404.23      8.05 o 
  -3   1   3      500.72      509.81      8.30 o 
  -2   1   3     3350.92     3275.52     33.91 o 
  -1   1   3     1253.75     1241.62     10.33 o 
   0   1   3     2220.65     2169.03     18.40 o 
   1   1   3     1254.04     1239.89      9.43 o 
   2   1   3     3186.44     3149.41     36.73 o 
   3   1   3      571.88      561.36      8.49 o 
   4   1   3      382.22      364.10      7.31 o 
   5   1   3       28.19       28.43      2.20 o 
   6   1   3      316.22      322.33      5.71 o 
   7   1   3      108.85      108.81      3.07 o 
  -7   2   3       74.22       81.79      2.68 o 
  -6   2   3       47.58       47.58      3.35 o 
  -5   2   3       47.92       48.41      2.21 o 
  -4   2   3       84.37       95.41      3.39 o 
  -3   2   3      893.70      871.78     13.00 o 
  -2   2   3      641.15      624.05      8.86 o 
  -1   2   3     3039.90     2938.86     27.36 o 
   0   2   3     8305.17     8313.68     68.31 o 
   1   2   3     2950.18     2849.75     28.91 o 
   2   2   3      741.50      689.12      8.81 o 
   3   2   3      807.40      775.91     12.10 o 
   4   2   3      102.75      109.70      3.82 o 
   5   2   3       25.48       38.25      3.45 o 
   6   2   3       33.00       33.42      1.90 o 
   7   2   3       74.76       80.46      2.54 o 
  -7   3   3      180.37      182.65      4.61 o 
  -6   3   3       23.21       22.69      2.13 o 
  -5   3   3      583.64      601.99     11.11 o 
  -4   3   3      168.59      178.55      4.85 o 
  -3   3   3      149.18      134.28      4.29 o 
  -2   3   3      128.34      115.86      2.84 o 
  -1   3   3      375.02      366.75      4.03 o 
   0   3   3      421.31      415.73      4.30 o 
   1   3   3      407.30      392.39      4.15 o 
   2   3   3      151.87      136.21      2.50 o 
   3   3   3      162.41      140.57      3.65 o 
   4   3   3      183.10      191.45      5.40 o 
   5   3   3      600.13      620.33     12.77 o 
   6   3   3       19.87       18.80      1.78 o 
   7   3   3      169.53      171.65      4.32 o 
  -7   4   3      106.02      107.67      3.35 o 
  -6   4   3        6.58        7.02      1.26 o 
  -5   4   3      283.43      291.20      6.87 o 
  -4   4   3      175.85      182.79      5.46 o 
  -3   4   3      544.16      548.28     11.21 o 
  -2   4   3     1208.64     1144.88     18.20 o 
  -1   4   3      244.36      246.43      3.09 o 
   0   4   3     1449.50     1443.29     14.44 o 
   1   4   3      202.87      213.48      3.73 o 
   2   4   3     1158.38     1098.70     14.44 o 
   3   4   3      460.75      475.22     11.21 o 
   4   4   3      149.39      158.32      5.02 o 
   5   4   3      265.80      281.67      7.93 o 
   6   4   3       12.92       11.99      1.50 o 
   7   4   3      106.98      110.25      3.22 o 
  -7   5   3      428.43      402.99      7.37 o 
  -6   5   3      394.36      416.36     10.14 o 
  -5   5   3     1033.15     1059.68     17.01 o 
  -4   5   3      395.26      389.50     10.67 o 
  -3   5   3     2684.99     2675.41     63.96 o 
  -2   5   3       82.35       85.34      2.91 o 
  -1   5   3      235.62      242.41      4.65 o 
   0   5   3       56.98       64.61      1.62 o 
   1   5   3      307.72      303.81      4.33 o 
   2   5   3       52.98       59.75      2.22 o 
   3   5   3     2748.94     2741.34     47.57 o 
   4   5   3      401.01      382.52      8.78 o 
   5   5   3     1008.00     1063.38     18.29 o 
   6   5   3      399.47      420.67      8.53 o 
   7   5   3      392.52      383.29      8.10 o 
  -7   6   3       22.47       25.42      1.76 o 
  -6   6   3       12.16       14.62      2.05 o 
  -5   6   3      293.77      291.22      6.13 o 
  -4   6   3       61.37       55.54      3.41 o 
  -3   6   3     1808.18     1926.54     34.04 o 
  -2   6   3      274.69      247.16      6.57 o 
  -1   6   3     4215.37     4648.78     58.15 o 
   0   6   3      219.87      208.81      4.07 o 
   1   6   3     4140.01     4471.86     59.85 o 
   2   6   3      260.10      235.74      7.50 o 
   3   6   3     1772.99     1954.57     40.99 o 
   4   6   3       56.33       51.02      2.77 o 
   5   6   3      298.29      286.42      8.79 o 
   6   6   3       13.15       15.76      1.97 o 
   7   6   3       15.41       18.66      1.46 o 
  -7   7   3      316.94      299.53     10.65 o 
  -6   7   3      148.06      149.41      5.17 o 
  -5   7   3      381.00      410.15      9.10 o 
  -4   7   3     1075.74     1052.81     23.97 o 
  -3   7   3       42.51       50.49      2.75 o 
  -2   7   3      683.54      681.95     16.40 o 
  -1   7   3       39.03       29.11      1.84 o 
   0   7   3      339.84      396.89      7.36 o 
   1   7   3       50.49       37.63      2.14 o 
   2   7   3      758.68      754.93     31.79 o 
   3   7   3       29.99       36.40      2.56 o 
   4   7   3     1096.34     1086.25     19.30 o 
   5   7   3      385.00      402.90      8.20 o 
   6   7   3      150.13      156.05      5.04 o 
   7   7   3      336.48      321.67     11.99 o 
  -6   8   3      554.79      525.97     13.57 o 
  -5   8   3       21.78       21.59      2.01 o 
  -4   8   3     1165.50     1150.27     20.48 o 
  -3   8   3       12.21       10.88      1.87 o 
  -2   8   3     1717.50     1707.38     34.83 o 
  -1   8   3       30.78       38.20      2.76 o 
   0   8   3      790.52      768.03     15.29 o 
   2   8   3     1644.25     1618.64     34.03 o 
   3   8   3        2.90        5.37      2.36 o 
   4   8   3     1126.69     1140.40     22.42 o 
   5   8   3       34.20       32.76      2.75 o 
   6   8   3      568.69      542.94     10.92 o 
  -6   9   3       95.78       95.67      4.28 o 
  -5   9   3       72.76       77.09      4.69 o 
  -4   9   3      110.41      110.23      3.77 o 
  -3   9   3      434.11      450.43     12.48 o 
  -2   9   3      518.11      488.22     13.21 o 
  -1   9   3      667.06      764.50     22.13 o 
   0   9   3     1676.67     1624.57     64.44 o 
   1   9   3      707.81      747.68     25.87 o 
   2   9   3      532.08      512.33     20.50 o 
   3   9   3      473.45      492.91     13.09 o 
   4   9   3      104.82       99.25      3.25 o 
   5   9   3       81.16       88.53      4.03 o 
   6   9   3      103.35      100.62      3.45 o 
  -6  10   3       39.98       39.69      2.51 o 
  -5  10   3      591.42      592.01     12.70 o 
  -4  10   3       31.82       31.27      2.77 o 
  -3  10   3      581.69      611.16     13.59 o 
  -2  10   3      110.87      115.17      8.54 o 
  -1  10   3      215.46      221.27     11.98 o 
   0  10   3       11.60       10.19      2.09 o 
   1  10   3      203.24      206.07      8.26 o 
   2  10   3      148.09      148.29      5.06 o 
   3  10   3      571.45      588.61     20.79 o 
   4  10   3       43.41       44.12      1.79 o 
   5  10   3      584.21      577.54     10.54 o 
   6  10   3       41.44       40.08      1.63 o 
  -5  11   3       30.14       34.17      2.34 o 
  -4  11   3       27.21       28.79      3.20 o 
  -3  11   3       95.22      102.77      4.74 o 
  -2  11   3      115.83      129.08      8.64 o 
  -1  11   3      314.83      316.04     10.25 o 
   0  11   3      320.96      320.85      8.79 o 
   1  11   3      318.08      323.64      7.41 o 
   2  11   3      145.55      155.72      4.49 o 
   3  11   3       86.51       89.90      2.68 o 
   4  11   3       17.94       17.86      1.43 o 
   5  11   3       21.55       22.88      1.85 o 
  -5  12   3       50.03       50.25      2.43 o 
  -4  12   3      548.65      542.05     11.42 o 
  -3  12   3        4.22        3.93      1.48 o 
  -2  12   3      850.40      841.80     17.23 o 
  -1  12   3       60.64       62.88      4.17 o 
   0  12   3     1269.84     1281.72     24.91 o 
   1  12   3       88.03       89.06      4.28 o 
   2  12   3      786.12      793.03     10.35 o 
   3  12   3        4.07        4.33      0.87 o 
   4  12   3      479.79      478.88      8.02 o 
   5  12   3       48.32       48.53      2.08 o 
  -4  13   3      434.41      435.18      9.54 o 
  -3  13   3       71.70       74.12      4.56 o 
  -2  13   3      382.23      395.38     16.77 o 
  -1  13   3      363.78      376.71      7.21 o 
   0  13   3      152.68      153.78      4.05 o 
   1  13   3      391.04      403.45      6.80 o 
   2  13   3      428.93      432.26      7.10 o 
   3  13   3       87.32       89.48      3.03 o 
   4  13   3      441.59      438.43     10.50 o 
  -4  14   3      431.69      418.78      8.54 o 
  -3  14   3      380.78      383.39      7.33 o 
  -2  14   3      138.54      144.96      4.72 o 
  -1  14   3      454.96      433.60      8.28 o 
   0  14   3       76.99       83.52      2.79 o 
   1  14   3      454.62      436.11      6.86 o 
   2  14   3      140.50      147.59      3.68 o 
   3  14   3      370.11      377.64      7.67 o 
   4  14   3      436.85      420.50      8.02 o 
  -3  15   3       97.67      100.62      2.67 o 
  -2  15   3      302.55      318.26      6.21 o 
  -1  15   3      107.30      100.35      2.85 o 
   0  15   3      319.18      332.55      6.63 o 
   1  15   3      111.23      107.39      3.25 o 
   2  15   3      317.45      319.21      5.94 o 
   3  15   3       96.16       96.24      2.65 o 
  -2  16   3      103.84      111.52      3.01 o 
  -1  16   3       48.13       56.33      2.02 o 
   0  16   3      254.61      261.35      4.56 o 
   1  16   3       38.68       44.80      1.63 o 
   2  16   3      106.15      111.38      5.69 o 
   0   0   4     1638.90     1567.22     20.85 o 
   1   0   4       76.80       77.67      0.97 o 
   2   0   4      562.09      570.57      6.07 o 
   3   0   4      890.63      864.27     13.23 o 
   5   0   4      557.59      538.45     10.50 o 
   6   0   4        4.42        5.98      1.24 o 
   7   0   4      111.56      116.08      3.21 o 
  -7   1   4        3.67        5.27      1.01 o 
  -6   1   4       16.01       15.37      1.75 o 
  -5   1   4       69.28       69.00      2.68 o 
  -4   1   4      143.67      138.54      3.99 o 
  -3   1   4      295.98      300.66      5.30 o 
  -2   1   4      430.74      412.69      5.37 o 
  -1   1   4      435.34      434.48      4.25 o 
   0   1   4      314.99      300.94      3.26 o 
   1   1   4      477.89      467.96      4.25 o 
   2   1   4      423.44      396.97      5.11 o 
   3   1   4      307.55      308.73      4.96 o 
   4   1   4      161.06      154.36      3.65 o 
   5   1   4       48.43       49.53      2.83 o 
   6   1   4       11.29       10.33      1.34 o 
   7   1   4        1.42        3.01      0.87 o 
  -7   2   4       44.81       51.18      2.11 o 
  -6   2   4      281.64      275.47      6.01 o 
  -5   2   4      347.43      333.21      8.83 o 
  -4   2   4      719.98      725.38     11.62 o 
  -3   2   4     1119.98     1093.41     14.93 o 
  -2   2   4      748.62      733.95     10.71 o 
  -1   2   4      538.01      504.88      4.92 o 
   0   2   4     1494.28     1498.22     13.24 o 
   1   2   4      484.74      469.77      5.66 o 
   2   2   4      845.94      793.78      9.02 o 
   3   2   4     1114.96     1067.34     13.75 o 
   4   2   4      722.56      710.54     11.00 o 
   5   2   4      333.23      324.96      8.41 o 
   6   2   4      268.53      266.48      5.54 o 
   7   2   4       46.69       50.88      2.06 o 
  -7   3   4      101.95      103.48      3.25 o 
  -6   3   4      136.68      130.82      5.26 o 
  -5   3   4      114.51      115.64      5.21 o 
  -4   3   4      112.89      110.39      3.11 o 
  -3   3   4      111.09      102.44      2.49 o 
  -2   3   4      447.49      443.22      7.17 o 
  -1   3   4     1105.87     1043.21     11.71 o 
   0   3   4     1891.40     1869.70     18.56 o 
   1   3   4     1205.92     1111.23     11.48 o 
   2   3   4      496.56      475.02      5.98 o 
   3   3   4      117.10      103.49      2.54 o 
   4   3   4       94.90       94.80      3.25 o 
   5   3   4      113.40      110.60      3.80 o 
   6   3   4      114.43      111.32      3.62 o 
   7   3   4      100.58       99.08      3.52 o 
  -7   4   4      105.63      108.14      3.28 o 
  -6   4   4      515.35      508.45     12.10 o 
  -5   4   4       14.13       15.88      2.25 o 
  -4   4   4     1166.30     1110.03     16.57 o 
  -3   4   4       87.72       82.55      2.54 o 
  -2   4   4     1414.35     1341.39     19.59 o 
   0   4   4      623.80      620.53      7.32 o 
   1   4   4       21.46       27.63      0.88 o 
   2   4   4     1383.04     1308.33     16.63 o 
   3   4   4       73.31       73.23      2.18 o 
   4   4   4     1095.34     1069.44     19.15 o 
   5   4   4        8.85       12.67      1.36 o 
   6   4   4      480.10      488.74      9.94 o 
   7   4   4      126.80      128.20      3.84 o 
  -7   5   4      171.97      172.47      4.06 o 
  -6   5   4      335.95      315.62      8.24 o 
  -5   5   4        6.97        9.15      2.72 o 
  -4   5   4       80.12       84.03      2.99 o 
  -3   5   4     1522.01     1554.35     27.97 o 
  -2   5   4      788.31      774.07     13.47 o 
  -1   5   4     8871.89     9594.95    141.30 o 
   0   5   4     1825.51     1892.60     24.68 o 
   1   5   4     8972.11     9630.28    126.90 o 
   2   5   4      802.32      784.83     10.84 o 
   3   5   4     1608.61     1649.29     28.71 o 
   4   5   4       89.02       91.50      4.58 o 
   5   5   4       15.26       17.72      1.45 o 
   6   5   4      324.80      306.56      7.08 o 
   7   5   4      167.35      169.83      3.91 o 
  -7   6   4      833.01      815.99     14.67 o 
  -6   6   4       32.73       35.94      3.33 o 
  -5   6   4     2020.38     2025.90     32.79 o 
  -4   6   4      349.75      359.28      9.06 o 
  -3   6   4     2447.47     2556.12     44.39 o 
  -2   6   4      592.84      604.97     12.31 o 
  -1   6   4      498.93      521.87      9.84 o 
   0   6   4     1212.61     1285.30     17.32 o 
   1   6   4      511.70      545.55      9.01 o 
   2   6   4      615.25      642.75     12.65 o 
   3   6   4     2538.19     2675.70     45.07 o 
   4   6   4      356.03      366.12     10.44 o 
   5   6   4     2030.96     2047.08     32.57 o 
   6   6   4       36.86       39.29      2.75 o 
   7   6   4      835.59      815.30     13.99 o 
  -6   7   4      220.29      219.11      6.33 o 
  -5   7   4       75.48       77.93      3.94 o 
  -4   7   4      254.52      277.42      8.51 o 
  -3   7   4      539.17      561.69     11.43 o 
  -2   7   4     1576.49     1541.37     31.45 o 
  -1   7   4     2177.94     2218.32     47.32 o 
   0   7   4     3139.09     3061.77     68.66 o 
   1   7   4     2151.27     2276.29     45.36 o 
   2   7   4     1528.53     1549.67     31.57 o 
   3   7   4      476.04      517.46     10.40 o 
   4   7   4      241.15      271.26      6.97 o 
   5   7   4       55.82       61.29      3.26 o 
   6   7   4      225.18      223.87      6.16 o 
   7   7   4       13.05       16.23      1.80 o 
  -6   8   4      434.41      419.01      9.37 o 
  -5   8   4        4.62        3.63      1.44 o 
  -4   8   4      609.69      603.82     15.08 o 
  -3   8   4       47.44       59.56      2.77 o 
  -2   8   4      429.13      454.63     11.94 o 
  -1   8   4      173.85      190.05      6.13 o 
   0   8   4        1.41        1.22      0.90 o 
   1   8   4      177.08      198.85      5.65 o 
   2   8   4      492.41      509.30     11.58 o 
   3   8   4       50.08       60.20      4.28 o 
   4   8   4      648.33      638.53     12.17 o 
   5   8   4       12.36       13.27      2.06 o 
   6   8   4      437.84      428.50      9.07 o 
  -6   9   4       39.00       39.06      2.68 o 
  -5   9   4      101.25       90.97      4.81 o 
  -4   9   4       90.62       84.33      3.49 o 
  -3   9   4      129.40      132.34      6.79 o 
  -2   9   4      371.31      383.18     10.20 o 
  -1   9   4      619.81      559.65     11.64 o 
   0   9   4        6.20        3.77      1.10 o 
   1   9   4      600.77      555.16     11.69 o 
   2   9   4      364.40      372.87      9.83 o 
   3   9   4      133.46      126.17      4.84 o 
   4   9   4       93.81       88.46      3.13 o 
   5   9   4       99.55       92.42      3.94 o 
   6   9   4       40.99       38.90      1.84 o 
  -6  10   4      215.89      221.20      9.91 o 
  -5  10   4      170.47      162.46      6.16 o 
  -4  10   4      270.02      282.81      9.97 o 
  -3  10   4      134.10      136.55      6.78 o 
  -2  10   4       82.20       78.97      3.53 o 
  -1  10   4      446.05      435.19     10.91 o 
   0  10   4        6.70        6.36      1.48 o 
   1  10   4      437.53      432.32     10.92 o 
   2  10   4       65.43       64.26      3.08 o 
   3  10   4      122.82      128.63      5.64 o 
   4  10   4      294.98      305.88      5.68 o 
   5  10   4      153.81      147.20      4.06 o 
   6  10   4      206.92      213.51      4.83 o 
  -5  11   4      453.64      440.54      9.61 o 
  -4  11   4      331.21      322.04     10.36 o 
  -3  11   4      501.58      500.25     11.76 o 
  -2  11   4      461.97      471.77     15.48 o 
  -1  11   4      408.86      405.66      9.45 o 
   0  11   4      650.02      619.44     12.27 o 
   1  11   4      361.06      362.50      8.47 o 
   2  11   4      456.34      456.23      8.51 o 
   3  11   4      472.30      471.69      8.42 o 
   4  11   4      336.49      330.49      6.17 o 
   5  11   4      451.54      447.54      9.13 o 
  -5  12   4      121.48      126.02      3.78 o 
  -4  12   4      115.89      116.38      5.20 o 
  -3  12   4      237.70      240.73      7.45 o 
  -2  12   4      377.90      378.82      8.77 o 
  -1  12   4      336.79      313.32      6.58 o 
   0  12   4      741.02      703.10      9.78 o 
   1  12   4      368.39      343.10      5.78 o 
   2  12   4      374.71      376.12      6.73 o 
   3  12   4      285.68      274.77      6.94 o 
   4  12   4      123.59      118.48      3.68 o 
   5  12   4      140.63      142.31      4.20 o 
  -4  13   4      149.54      145.95      4.34 o 
  -3  13   4        8.61        9.63      2.00 o 
  -2  13   4      290.82      281.67      8.90 o 
  -1  13   4      106.02      106.49      3.30 o 
   0  13   4      126.62      141.59      3.31 o 
   1  13   4       90.13       91.20      3.00 o 
   2  13   4      241.16      240.31      5.91 o 
   3  13   4        6.70        6.67      1.12 o 
   4  13   4      133.15      134.71      4.63 o 
  -3  14   4      113.94      116.98      3.74 o 
  -2  14   4       25.98       21.58      3.60 o 
  -1  14   4       96.39      112.95      5.10 o 
   0  14   4       45.96       39.94      2.72 o 
   1  14   4       93.84      101.01      3.61 o 
   2  14   4       40.38       35.81      1.84 o 
   3  14   4      109.21      109.90      3.37 o 
   4  14   4      160.59      157.56      5.64 o 
  -3  15   4       53.63       49.81      1.77 o 
  -2  15   4       31.70       32.45      1.99 o 
  -1  15   4      349.86      328.70      7.24 o 
   0  15   4       14.40       13.20      1.38 o 
   1  15   4      319.00      306.33      6.12 o 
   2  15   4       42.83       40.82      1.80 o 
   3  15   4       48.24       42.89      1.72 o 
  -1  16   4      329.39      345.43      6.05 o 
   0  16   4        3.85        3.92      0.89 o 
   1  16   4      328.26      345.12      6.68 o 
   1   0   5      222.75      205.51      2.27 o 
   2   0   5      122.89      107.82      2.07 o 
   3   0   5       56.89       56.90      2.02 o 
   4   0   5      485.28      462.79      9.23 o 
   5   0   5       42.56       41.68      2.53 o 
   6   0   5      480.94      508.84     10.32 o 
   7   0   5        7.89        8.42      0.99 o 
  -7   1   5        0.66        0.79      0.75 o 
  -6   1   5      108.04      105.35      3.54 o 
  -5   1   5       57.54       57.26      2.91 o 
  -4   1   5      217.42      224.04      5.47 o 
  -3   1   5       32.70       43.72      1.95 o 
  -2   1   5      186.66      174.93      4.33 o 
  -1   1   5       62.22       80.24      1.29 o 
   0   1   5     1106.52     1063.46     10.76 o 
   1   1   5       63.75       78.28      1.19 o 
   2   1   5      154.67      153.70      3.38 o 
   3   1   5       42.12       50.65      1.38 o 
   4   1   5      201.66      209.88      5.45 o 
   5   1   5       61.90       62.26      3.08 o 
   6   1   5       95.33       93.39      3.30 o 
   7   1   5        2.12        2.63      0.89 o 
  -7   2   5       15.10       16.47      1.28 o 
  -6   2   5       52.01       53.79      2.89 o 
  -5   2   5      103.89      100.17      3.90 o 
  -4   2   5       70.10       63.91      2.67 o 
  -3   2   5      198.20      206.30      6.11 o 
  -2   2   5      460.44      451.02      8.08 o 
  -1   2   5     2470.05     2379.06     22.53 o 
   0   2   5       68.24       64.32      1.04 o 
   1   2   5     2368.06     2328.02     30.85 o 
   2   2   5      418.32      409.60      7.10 o 
   3   2   5      137.74      162.83      2.93 o 
   4   2   5       99.12       90.31      9.02 o 
   5   2   5      123.00      123.65      5.10 o 
   6   2   5       69.78       71.12      3.02 o 
  -7   3   5       94.89       94.23      2.95 o 
  -6   3   5       27.69       28.22      2.50 o 
  -5   3   5      649.41      656.92     16.46 o 
  -4   3   5       54.80       59.37      2.39 o 
  -3   3   5      768.03      792.85     12.22 o 
  -2   3   5      294.63      309.53      5.80 o 
  -1   3   5      416.66      423.75      5.89 o 
   0   3   5        7.89        2.59      0.71 o 
   1   3   5      427.50      427.54      6.84 o 
   2   3   5      265.85      288.63      4.35 o 
   3   3   5      784.64      789.78     12.82 o 
   4   3   5       46.19       51.09      2.99 o 
   5   3   5      648.99      650.88     13.24 o 
   6   3   5       35.31       34.56      2.02 o 
   7   3   5       95.05       93.88      2.85 o 
  -7   4   5      181.63      173.09      5.07 o 
  -6   4   5        6.16        7.53      1.56 o 
  -5   4   5      504.69      513.14     14.23 o 
  -4   4   5       42.44       52.36      2.71 o 
  -3   4   5      306.74      302.02      6.47 o 
  -2   4   5      356.69      381.30      5.77 o 
  -1   4   5      115.10      138.44      2.72 o 
   0   4   5      874.52      897.54     12.12 o 
   1   4   5      136.41      159.12      2.49 o 
   2   4   5      313.41      341.20      5.56 o 
   3   4   5      340.07      325.66      5.99 o 
   4   4   5       50.79       53.12      3.08 o 
   5   4   5      580.27      574.43     11.73 o 
   6   4   5        9.76       11.19      1.62 o 
   7   4   5      201.45      193.39      4.15 o 
  -7   5   5       33.48       29.03      1.98 o 
  -6   5   5      191.75      181.07      7.14 o 
  -5   5   5      119.25      119.85      4.09 o 
  -4   5   5      515.33      528.43     10.28 o 
  -3   5   5      201.50      198.67      4.72 o 
  -2   5   5     1256.28     1226.82     15.07 o 
  -1   5   5     1124.87     1097.74     15.74 o 
   0   5   5      871.66      854.71     12.84 o 
   1   5   5     1049.77     1024.42     12.85 o 
   2   5   5     1217.77     1175.24     18.21 o 
   3   5   5      171.36      170.04      4.39 o 
   4   5   5      498.96      509.14     13.51 o 
   5   5   5      116.98      117.40      3.23 o 
   6   5   5      203.27      200.19      5.23 o 
   7   5   5       48.84       43.72      1.79 o 
  -7   6   5       46.69       43.19      2.72 o 
  -6   6   5      234.86      230.78      7.91 o 
  -5   6   5      193.69      189.00      5.07 o 
  -4   6   5      428.87      429.82      8.96 o 
  -3   6   5      149.39      154.41      3.97 o 
  -2   6   5       92.80       84.24      3.07 o 
  -1   6   5      116.14      134.83      3.41 o 
   0   6   5      197.12      243.40      4.25 o 
   1   6   5      133.83      148.94      2.83 o 
   2   6   5       95.09       89.09      3.24 o 
   3   6   5      148.91      158.05      4.23 o 
   4   6   5      444.93      446.53     12.13 o 
   5   6   5      189.89      184.26      5.13 o 
   6   6   5      239.93      245.10      8.17 o 
   7   6   5       41.45       35.72      2.23 o 
  -6   7   5       17.63       17.47      2.11 o 
  -5   7   5      175.60      169.75      5.03 o 
  -4   7   5       20.01       21.96      2.69 o 
  -3   7   5       26.58       28.76      2.78 o 
  -2   7   5       89.18       99.13      3.50 o 
   0   7   5      271.62      289.99      6.12 o 
   1   7   5       65.94       42.22      1.87 o 
   2   7   5       70.38       89.38      3.13 o 
   3   7   5       45.03       46.01      2.05 o 
   4   7   5       16.68       16.33      2.35 o 
   5   7   5      166.96      159.65      6.02 o 
   6   7   5       12.65       13.53      1.72 o 
  -6   8   5       22.68       24.41      2.28 o 
  -5   8   5       43.39       45.12      2.49 o 
  -4   8   5      164.91      162.22      4.24 o 
  -3   8   5      335.71      326.90      7.87 o 
  -2   8   5      274.52      277.20      6.48 o 
  -1   8   5      158.98      152.72      4.57 o 
   0   8   5      401.60      441.80     11.10 o 
   1   8   5      135.84      132.62      3.38 o 
   2   8   5      298.67      304.99      6.25 o 
   3   8   5      274.81      275.62      6.36 o 
   4   8   5      144.47      143.77      4.14 o 
   5   8   5       31.26       39.70      3.62 o 
   6   8   5       19.66       20.05      1.56 o 
  -6   9   5       48.02       48.90      4.51 o 
  -5   9   5       14.55       18.18      1.99 o 
  -4   9   5       20.71       22.20      2.06 o 
  -3   9   5      253.77      260.99     10.69 o 
  -2   9   5      663.59      653.43     12.21 o 
  -1   9   5      441.84      479.27     10.75 o 
   0   9   5      623.39      603.04     12.52 o 
   1   9   5      458.63      505.09      9.99 o 
   2   9   5      673.14      655.68     11.65 o 
   3   9   5      276.39      288.67      7.05 o 
   4   9   5       14.85       15.82      1.67 o 
   5   9   5       20.28       27.05      2.88 o 
   6   9   5       56.74       56.46      2.06 o 
  -6  10   5      131.01      135.19      6.93 o 
  -5  10   5      595.19      577.60     21.02 o 
  -4  10   5      174.27      166.28      5.64 o 
  -3  10   5      845.14      880.76     18.47 o 
  -2  10   5        4.23        4.84      1.35 o 
  -1  10   5      179.87      196.67      5.93 o 
   0  10   5        1.89        2.84      1.22 o 
   1  10   5      186.66      206.99      6.59 o 
   2  10   5        2.50        2.61      0.99 o 
   3  10   5      840.28      844.37     12.88 o 
   4  10   5      193.44      185.70      4.33 o 
   5  10   5      587.78      581.02     10.11 o 
   6  10   5      146.43      147.49      4.17 o 
  -5  11   5        1.78        2.36      1.88 o 
  -4  11   5      103.16       98.81      6.04 o 
  -3  11   5      428.96      430.32     10.56 o 
  -2  11   5      347.17      350.35      9.92 o 
  -1  11   5     1242.71     1176.20     24.87 o 
   0  11   5      252.86      254.94      6.62 o 
   1  11   5     1248.33     1203.91     20.83 o 
   2  11   5      400.83      407.35      7.83 o 
   3  11   5      418.94      417.13      9.01 o 
   4  11   5      116.79      110.97      3.49 o 
   5  11   5        2.40        2.59      1.04 o 
  -5  12   5       52.96       51.97      3.02 o 
  -4  12   5      778.64      760.38     17.50 o 
  -3  12   5       12.99       12.73      2.44 o 
  -2  12   5      687.80      650.91     13.85 o 
  -1  12   5      130.63      130.73      5.87 o 
   0  12   5      683.27      623.52      9.53 o 
   1  12   5      122.85      123.98      3.35 o 
   2  12   5      625.41      601.75      9.46 o 
   3  12   5       16.64       17.44      1.88 o 
   4  12   5      715.03      688.30     16.16 o 
   5  12   5       49.08       49.12      2.27 o 
  -4  13   5      291.20      275.42     12.63 o 
  -3  13   5       68.73       78.15      3.99 o 
  -2  13   5      647.53      655.67     21.91 o 
  -1  13   5      296.98      330.52      9.91 o 
   0  13   5      413.59      412.43      8.46 o 
   1  13   5      319.14      361.61      7.63 o 
   2  13   5      662.53      650.15     11.31 o 
   3  13   5       64.33       71.95      2.91 o 
   4  13   5      298.80      292.76      7.47 o 
  -3  14   5      156.66      162.65      4.28 o 
  -2  14   5      433.05      413.28     10.51 o 
  -1  14   5       38.94       39.69      3.06 o 
   0  14   5      506.69      490.74      9.12 o 
   1  14   5       38.36       37.72      2.24 o 
   2  14   5      461.63      438.74      7.69 o 
   3  14   5      148.20      158.60      4.05 o 
  -2  15   5      221.85      229.07      5.12 o 
  -1  15   5       91.05       92.24      3.23 o 
   0  15   5      559.99      582.07      9.49 o 
   1  15   5       86.19       89.14      2.76 o 
   2  15   5      214.80      215.50      4.94 o 
  -1  16   5      240.47      254.08      6.65 o 
   0  16   5       64.87       62.87      2.20 o 
   1  16   5      252.09      266.09      6.40 o 
   0   0   6     1496.25     1554.97     21.48 o 
   1   0   6      259.19      264.43      3.29 o 
   2   0   6      343.10      364.37      4.92 o 
   3   0   6     2211.17     2218.09     28.41 o 
   4   0   6       23.04       23.19      1.98 o 
   5   0   6      729.29      745.05     15.44 o 
   6   0   6        1.79        0.98      1.10 o 
   7   0   6      571.93      582.13     11.60 o 
  -7   1   6      103.13      105.54      3.70 o 
  -6   1   6      349.09      338.69      7.52 o 
  -5   1   6       77.25       83.87      3.86 o 
  -4   1   6       75.37       88.57      3.39 o 
  -3   1   6      948.79     1007.09     13.83 o 
  -2   1   6     3818.46     3818.71     48.42 o 
  -1   1   6     3926.95     4260.52     44.82 o 
   0   1   6     4227.85     4331.36     47.76 o 
   1   1   6     3951.48     4222.21     39.92 o 
   2   1   6     3847.88     3903.89     46.52 o 
   3   1   6      956.86      990.09     13.82 o 
   4   1   6       89.20      101.26      3.55 o 
   5   1   6       77.48       74.84      3.47 o 
   6   1   6      332.31      322.51      6.59 o 
   7   1   6       99.80       99.25      3.44 o 
  -7   2   6       33.86       33.70      1.89 o 
  -6   2   6      190.43      195.84      5.22 o 
  -5   2   6       66.34       72.68      3.75 o 
  -4   2   6      835.71      849.29     13.60 o 
  -3   2   6      128.70      131.03      3.12 o 
  -2   2   6      806.04      798.63      7.91 o 
  -1   2   6      110.88      113.85      2.63 o 
   0   2   6        9.00        4.25      0.61 o 
   1   2   6      121.82      121.80      2.52 o 
   2   2   6      803.32      789.06      9.49 o 
   3   2   6      166.46      159.00      3.90 o 
   4   2   6      807.19      800.52     16.75 o 
   5   2   6       89.20       90.16      3.64 o 
   6   2   6      173.33      184.23      5.12 o 
   7   2   6       41.62       41.38      2.16 o 
  -7   3   6      239.20      242.09      6.14 o 
  -6   3   6        5.74        7.27      1.59 o 
  -5   3   6       25.84       25.75      2.76 o 
  -4   3   6       94.49       90.58      3.35 o 
  -3   3   6      686.61      683.00     10.04 o 
  -2   3   6      113.52      119.64      2.07 o 
  -1   3   6     1276.47     1242.04     18.54 o 
   0   3   6       35.23       45.06      1.83 o 
   1   3   6     1288.58     1260.72     15.54 o 
   2   3   6      113.33      118.10      3.13 o 
   3   3   6      690.76      672.26     14.13 o 
   4   3   6       96.15       88.83      3.33 o 
   5   3   6       26.09       28.71      2.57 o 
   6   3   6        5.94        6.80      1.36 o 
   7   3   6      248.21      248.14      5.66 o 
  -7   4   6       35.28       41.34      2.27 o 
  -6   4   6      572.73      593.89     15.44 o 
  -5   4   6       10.76       12.21      1.45 o 
  -4   4   6      848.95      865.20     12.99 o 
  -3   4   6      198.08      197.19      3.98 o 
  -2   4   6     1247.64     1283.65     15.41 o 
  -1   4   6      119.95      130.37      2.03 o 
   0   4   6      547.61      623.81      8.97 o 
   1   4   6      130.83      140.23      2.76 o 
   2   4   6     1182.63     1209.59     20.04 o 
   3   4   6      207.93      209.81      4.31 o 
   4   4   6      831.97      834.27     14.35 o 
   5   4   6       19.95       21.89      1.92 o 
   6   4   6      582.47      595.99     10.81 o 
   7   4   6       37.95       41.08      2.05 o 
  -7   5   6       65.95       62.59      2.57 o 
  -6   5   6       46.36       52.12      5.96 o 
  -5   5   6      342.89      340.14      6.48 o 
  -4   5   6      451.62      468.35      8.88 o 
  -3   5   6      438.63      454.36      7.78 o 
  -2   5   6     1285.32     1317.66     17.69 o 
  -1   5   6      360.71      392.64      5.81 o 
   0   5   6      843.19      854.32     12.17 o 
   1   5   6      383.57      408.50      7.20 o 
   2   5   6     1323.20     1306.77     27.13 o 
   3   5   6      479.84      503.73     12.03 o 
   4   5   6      465.85      470.51     10.21 o 
   5   5   6      343.41      335.02      7.81 o 
   6   5   6       36.91       36.36      2.63 o 
   7   5   6       55.74       51.59      2.78 o 
  -6   6   6        7.88        8.91      3.01 o 
  -5   6   6      862.93      860.21     13.26 o 
  -4   6   6       84.85       80.37      3.70 o 
  -3   6   6     1375.87     1323.89     16.89 o 
  -2   6   6      256.09      249.77      5.23 o 
  -1   6   6     1598.79     1713.83     23.91 o 
   0   6   6       83.81       84.81      2.32 o 
   1   6   6     1525.97     1642.36     33.28 o 
   2   6   6      256.31      267.46      8.36 o 
   3   6   6     1296.68     1314.87     28.47 o 
   4   6   6       86.51       84.29      6.13 o 
   5   6   6      874.38      866.94     17.61 o 
   6   6   6        7.98        8.70      2.28 o 
  -6   7   6       54.22       48.96      5.26 o 
  -5   7   6       75.76       82.24      4.53 o 
  -4   7   6      101.56       93.37      3.80 o 
  -3   7   6      471.53      453.30      8.64 o 
  -2   7   6       59.07       55.97      2.25 o 
  -1   7   6      394.87      374.89      8.38 o 
   0   7   6      535.39      508.23     10.23 o 
   1   7   6      397.89      384.94     11.03 o 
   3   7   6      485.08      497.55     14.33 o 
   4   7   6      111.54      105.27      5.06 o 
   5   7   6       75.33       81.37      4.80 o 
   6   7   6       49.69       48.06      2.62 o 
  -6   8   6       89.07       97.18      6.82 o 
  -5   8   6      286.75      295.40      7.74 o 
  -4   8   6      104.84      109.65      3.20 o 
  -3   8   6      422.48      415.88     13.42 o 
  -2   8   6      453.04      453.11      9.10 o 
  -1   8   6      293.13      296.92      7.24 o 
   0   8   6      302.22      345.06      7.86 o 
   1   8   6      285.08      282.58      7.09 o 
   2   8   6      417.85      428.51     11.94 o 
   3   8   6      420.50      412.23     10.70 o 
   4   8   6      111.73      112.38      4.73 o 
   5   8   6      291.13      298.13      7.73 o 
   6   8   6      111.21      113.22      2.73 o 
  -6   9   6        9.74        8.09      1.64 o 
  -5   9   6      108.86      105.26      5.41 o 
  -4   9   6       20.56       23.02      1.83 o 
  -3   9   6      114.30      119.73      5.23 o 
  -2   9   6       34.14       38.35      2.35 o 
  -1   9   6      485.15      500.02     11.09 o 
   0   9   6      137.34      141.41      4.50 o 
   1   9   6      506.21      506.81     11.01 o 
   2   9   6       32.48       37.20      2.38 o 
   3   9   6      149.74      151.19      6.31 o 
   4   9   6       19.76       21.72      2.14 o 
   5   9   6      108.51      103.02      3.84 o 
   6   9   6        9.58        9.26      1.07 o 
  -5  10   6        5.03        6.64      1.74 o 
  -4  10   6      457.15      447.83     10.38 o 
  -3  10   6       86.80       88.79      2.81 o 
  -2  10   6      469.84      465.01     11.67 o 
  -1  10   6      335.00      353.65      9.52 o 
   0  10   6      262.10      263.95      6.02 o 
   1  10   6      325.20      342.33      9.38 o 
   2  10   6      432.53      444.43     11.09 o 
   3  10   6       71.64       75.86      3.27 o 
   4  10   6      439.80      435.81      9.92 o 
   5  10   6        3.48        3.32      1.17 o 
  -5  11   6        3.82        4.83      1.99 o 
  -4  11   6      218.74      224.34     12.68 o 
  -3  11   6      151.09      147.03      6.12 o 
  -2  11   6      135.84      147.21      5.89 o 
  -1  11   6      747.92      725.93     16.12 o 
   0  11   6      312.58      319.59      9.07 o 
   1  11   6      741.39      731.68     13.52 o 
   2  11   6      177.67      189.01      4.53 o 
   3  11   6      142.33      135.62      4.20 o 
   4  11   6      238.02      241.40      7.47 o 
   5  11   6        4.07        4.73      0.91 o 
  -4  12   6       27.60       24.26      3.76 o 
  -3  12   6      457.98      446.80     12.17 o 
  -2  12   6      198.67      210.14      7.76 o 
  -1  12   6      125.91      119.87      4.85 o 
   0  12   6      146.94      154.91      4.84 o 
   1  12   6      122.83      122.39      4.19 o 
   2  12   6      205.14      216.03      6.41 o 
   3  12   6      454.31      449.38      9.83 o 
   4  12   6       30.16       29.68      2.95 o 
  -4  13   6       17.71       15.83      2.68 o 
  -3  13   6       23.82       22.22      3.81 o 
  -2  13   6      276.39      276.72      7.88 o 
  -1  13   6        5.30        3.94      1.55 o 
   0  13   6      388.76      382.29      7.84 o 
   1  13   6       10.10        8.87      1.66 o 
   2  13   6      275.71      276.78      7.26 o 
   3  13   6       27.62       29.72      1.83 o 
   4  13   6       16.90       16.59      1.53 o 
  -3  14   6       60.81       63.61      3.26 o 
  -2  14   6      149.23      147.85      7.52 o 
  -1  14   6       53.70       48.70      2.99 o 
   0  14   6        1.25        1.80      1.03 o 
   1  14   6       60.70       53.92      2.65 o 
   2  14   6      150.92      151.94      4.20 o 
   3  14   6       69.45       70.00      2.34 o 
  -2  15   6       45.14       51.86      3.92 o 
  -1  15   6      184.42      193.23      8.33 o 
   0  15   6       55.99       67.28      3.30 o 
   1  15   6      177.92      188.34      3.99 o 
   2  15   6       45.35       47.56      2.95 o 
   1   0   7     3664.46     4061.19     39.66 o 
   2   0   7       95.78       80.20      1.91 o 
   3   0   7     1139.66     1184.71     19.01 o 
   4   0   7      388.75      354.63      6.38 o 
   5   0   7      479.33      492.36      8.64 o 
   6   0   7      227.91      226.42      6.89 o 
   7   0   7        2.70        3.14      1.25 o 
  -7   1   7      444.08      418.10      8.55 o 
  -6   1   7      229.25      233.91      7.01 o 
  -5   1   7     1163.10     1200.08     16.42 o 
  -4   1   7      306.22      322.76      5.89 o 
  -3   1   7      798.99      811.40     14.50 o 
  -2   1   7      328.72      348.59      5.69 o 
  -1   1   7     1368.86     1426.61     15.45 o 
   0   1   7      132.40      128.72      2.68 o 
   1   1   7     1492.54     1504.95     14.52 o 
   2   1   7      271.80      303.06      5.26 o 
   3   1   7      882.05      902.03     14.57 o 
   4   1   7      288.09      303.11      6.31 o 
   5   1   7     1149.37     1204.79     16.06 o 
   6   1   7      238.06      245.44      6.74 o 
   7   1   7      392.82      373.62     13.98 o 
  -7   2   7      146.80      136.98      4.00 o 
  -6   2   7      212.41      207.19      6.28 o 
  -5   2   7      853.31      809.13     11.42 o 
  -4   2   7      754.84      752.46     11.87 o 
  -3   2   7      618.90      624.38     10.61 o 
  -2   2   7      361.14      354.91      6.17 o 
  -1   2   7      639.60      672.48      7.16 o 
   0   2   7      569.85      644.26      7.88 o 
   1   2   7      584.53      633.85      8.79 o 
   2   2   7      375.36      360.81      6.77 o 
   3   2   7      519.47      535.16     10.32 o 
   4   2   7      730.15      719.37     12.19 o 
   5   2   7      782.67      764.23     11.90 o 
   6   2   7      201.89      195.41      6.01 o 
   7   2   7      142.55      137.01      6.77 o 
  -7   3   7       44.87       40.09      2.73 o 
  -6   3   7      182.14      176.41     10.18 o 
  -5   3   7       23.16       27.41      2.27 o 
  -4   3   7       64.72       69.99      2.36 o 
  -3   3   7       29.88       28.30      1.94 o 
  -2   3   7      583.52      574.46      9.38 o 
  -1   3   7      277.66      279.41      4.18 o 
   0   3   7     2128.25     2107.75     24.57 o 
   1   3   7      288.94      293.91      5.24 o 
   2   3   7      651.72      623.87      8.68 o 
   3   3   7       37.33       36.75      1.40 o 
   4   3   7       79.07       84.01      3.02 o 
   5   3   7       29.48       34.04      1.82 o 
   6   3   7      162.47      158.09      5.31 o 
   7   3   7       45.11       43.01      2.54 o 
  -7   4   7       56.20       55.98      3.00 o 
  -6   4   7       64.93       61.25      6.44 o 
  -5   4   7      239.87      228.32      6.77 o 
  -4   4   7       50.48       50.03      2.07 o 
  -3   4   7      502.32      489.61      8.86 o 
  -2   4   7       20.96       18.95      1.39 o 
  -1   4   7      412.99      453.86      7.63 o 
   0   4   7       95.18       82.58      2.17 o 
   1   4   7      456.50      486.77      6.70 o 
   2   4   7       32.38       27.45      1.46 o 
   3   4   7      586.75      549.40     10.22 o 
   4   4   7       32.99       34.39      2.41 o 
   5   4   7      234.31      218.82      4.72 o 
   6   4   7       62.11       60.47      3.18 o 
   7   4   7       53.08       51.55      2.69 o 
  -6   5   7        6.23        8.48      3.11 o 
  -5   5   7       63.66       67.61      3.45 o 
  -4   5   7       85.27       88.88      2.79 o 
  -3   5   7      121.18      120.61      2.93 o 
  -2   5   7      835.41      816.87     13.74 o 
  -1   5   7     1107.39     1059.06     18.90 o 
   0   5   7      603.88      547.42     10.47 o 
   1   5   7     1146.88     1046.49     21.83 o 
   2   5   7      824.89      780.05     15.74 o 
   3   5   7       95.40       97.29      3.42 o 
   4   5   7       85.96       84.69      3.51 o 
   5   5   7       59.59       56.83      2.51 o 
   6   5   7        8.54       10.51      1.96 o 
  -6   6   7      295.48      307.74     14.30 o 
  -5   6   7       19.00       10.79      3.60 o 
  -4   6   7      430.13      433.93      8.95 o 
  -3   6   7       55.03       55.06      2.16 o 
  -2   6   7      243.59      236.99      4.55 o 
  -1   6   7      346.07      345.52      7.55 o 
   0   6   7       19.47       29.80      1.65 o 
   1   6   7      339.09      339.47      8.85 o 
   2   6   7      296.09      272.65      9.09 o 
   3   6   7       52.74       53.63      5.61 o 
   4   6   7      445.65      433.93     11.54 o 
   5   6   7       20.14       15.47      2.48 o 
   6   6   7      288.77      291.33      9.04 o 
  -6   7   7        4.54        7.89      2.63 o 
  -5   7   7       71.92       75.16      7.25 o 
  -4   7   7        7.58        7.89      1.66 o 
  -3   7   7      158.63      173.14      4.44 o 
  -2   7   7       85.65       94.40      2.80 o 
  -1   7   7      602.60      656.42     11.59 o 
   0   7   7       70.39       67.26      2.07 o 
   1   7   7      608.21      645.07     18.35 o 
   2   7   7      109.15      116.30      8.27 o 
   4   7   7        4.24        3.78      1.39 o 
   5   7   7       74.51       74.80      3.60 o 
   6   7   7        7.34       11.84      1.84 o 
  -6   8   7       91.94       98.47      6.39 o 
  -5   8   7      249.82      243.20      8.88 o 
  -4   8   7      228.45      237.03      7.85 o 
  -3   8   7      232.64      243.23      5.54 o 
  -2   8   7       97.43      106.08      3.20 o 
  -1   8   7        4.59        4.13      0.94 o 
   0   8   7      119.27      145.39      4.04 o 
   1   8   7        2.52        3.81      0.98 o 
   2   8   7      121.31      127.74      9.02 o 
   4   8   7      263.99      262.42      8.77 o 
   5   8   7      235.38      227.81      6.29 o 
   6   8   7       89.60       95.79      3.01 o 
  -5   9   7      126.89      119.99      5.60 o 
  -4   9   7      200.04      210.22      8.70 o 
  -3   9   7      330.38      337.28      7.83 o 
  -2   9   7      684.37      721.11     12.73 o 
  -1   9   7      365.31      371.61      7.84 o 
   0   9   7      481.30      465.23     10.51 o 
   1   9   7      348.08      343.07      8.67 o 
   2   9   7      632.48      649.66     17.91 o 
   3   9   7      310.79      317.04      6.34 o 
   4   9   7      182.69      188.14      5.64 o 
   5   9   7      124.41      124.16      4.82 o 
  -5  10   7      514.25      504.93     14.15 o 
  -4  10   7      167.77      154.34      7.12 o 
  -3  10   7      928.75      938.00     21.18 o 
  -2  10   7      582.24      550.27      9.52 o 
  -1  10   7      765.02      746.14     15.02 o 
   0  10   7      638.42      584.76     11.72 o 
   1  10   7      819.77      775.61     16.89 o 
   2  10   7      616.77      561.80     10.64 o 
   3  10   7     1011.95      984.99     16.08 o 
   4  10   7      183.44      172.71      6.05 o 
   5  10   7      554.99      552.21     12.69 o 
  -5  11   7      313.88      294.31     12.26 o 
  -4  11   7       50.92       56.04      3.87 o 
  -3  11   7      483.80      495.59     17.26 o 
  -2  11   7      156.03      163.21      5.04 o 
  -1  11   7      599.60      586.73     10.56 o 
   0  11   7      124.03      139.46      4.02 o 
   1  11   7      555.48      549.22     10.87 o 
   2  11   7      132.15      142.94      4.48 o 
   3  11   7      447.80      444.48      8.80 o 
   4  11   7       47.59       51.59      3.00 o 
   5  11   7      314.82      289.71      7.81 o 
  -4  12   7      372.48      385.33     15.81 o 
  -3  12   7      338.07      299.40     14.67 o 
  -2  12   7      256.41      247.36     13.43 o 
  -1  12   7      580.73      522.70     22.81 o 
   0  12   7        0.12        0.84      0.97 o 
   1  12   7      590.53      536.87     10.35 o 
   2  12   7      237.10      229.15      6.27 o 
   3  12   7      335.99      297.37      6.88 o 
   4  12   7      360.59      367.67      9.73 o 
  -4  13   7       10.46        8.37      2.04 o 
  -3  13   7      173.71      173.23      9.45 o 
  -2  13   7      170.88      184.60      8.59 o 
  -1  13   7      514.22      503.07     20.66 o 
   0  13   7      239.07      248.44      8.60 o 
   1  13   7      483.53      484.26     10.63 o 
   2  13   7      174.49      179.72      6.07 o 
  -3  14   7      120.01      111.44      5.48 o 
  -2  14   7      188.88      183.24      8.27 o 
  -1  14   7       12.01       15.89      2.95 o 
   0  14   7       90.29       91.92      5.85 o 
   1  14   7       10.60       11.59      2.68 o 
   2  14   7      216.00      208.25      8.86 o 
   3  14   7      115.35      103.00      5.26 o 
  -1  15   7       29.04       27.70      3.11 o 
   0  15   7      454.34      503.15     15.23 o 
   0   0   8        1.20        3.65      2.04 o 
   1   0   8      112.42      120.14      7.80 o 
   2   0   8      281.08      275.68      5.78 o 
   3   0   8       48.00       43.80      3.12 o 
   4   0   8       64.77       64.10      3.70 o 
   5   0   8       13.79       17.68      2.50 o 
   6   0   8      131.60      132.80      5.78 o 
   7   0   8        3.50        2.94      1.08 o 
  -7   1   8       22.98       24.49      1.95 o 
  -6   1   8       48.60       48.07      2.98 o 
  -5   1   8       67.27       67.63      3.98 o 
  -4   1   8       87.24       80.87      3.95 o 
  -3   1   8      696.41      682.89     13.50 o 
  -2   1   8      270.54      240.63      5.35 o 
  -1   1   8      704.35      765.24     13.16 o 
   0   1   8      241.93      215.48      4.29 o 
   1   1   8      656.20      732.03     10.92 o 
   2   1   8      295.59      261.06      6.35 o 
   3   1   8      633.65      617.90     11.84 o 
   4   1   8       84.61       79.14      4.01 o 
   5   1   8       65.24       61.31      3.51 o 
   6   1   8       61.55       58.44      3.02 o 
   7   1   8       23.10       24.74      2.90 o 
  -6   2   8      126.29      133.84      4.80 o 
  -5   2   8      326.01      342.68      9.95 o 
  -4   2   8      426.17      424.53     10.38 o 
  -3   2   8      516.95      510.38     11.24 o 
  -2   2   8      486.38      492.11      8.48 o 
  -1   2   8      616.87      592.70      8.46 o 
   0   2   8       17.41       19.33      1.03 o 
   1   2   8      618.58      587.53     11.62 o 
   2   2   8      478.08      468.73     16.46 o 
   3   2   8      502.58      505.47     12.70 o 
   4   2   8      473.24      470.37     14.87 o 
   5   2   8      355.30      367.89      9.25 o 
   6   2   8      146.55      156.20      4.94 o 
   7   2   8      216.39      203.02      8.17 o 
  -6   3   8      149.98      144.22      6.06 o 
  -5   3   8       38.90       40.20      2.94 o 
  -4   3   8      246.74      251.29      8.95 o 
  -3   3   8      276.15      275.52      8.64 o 
  -2   3   8      426.57      445.70      6.88 o 
  -1   3   8      600.89      624.91     11.29 o 
   0   3   8      724.63      780.59     12.53 o 
   1   3   8      578.19      617.60     14.48 o 
   2   3   8      403.97      416.54     11.62 o 
   3   3   8      300.19      283.51      7.18 o 
   4   3   8      260.00      258.61     10.22 o 
   5   3   8       39.44       37.64      2.90 o 
   6   3   8      167.86      161.92      5.05 o 
  -6   4   8      415.01      404.21     18.23 o 
  -5   4   8      333.71      343.15     10.41 o 
  -4   4   8      854.88      878.48     20.72 o 
  -3   4   8      847.88      829.76     16.47 o 
  -2   4   8     1328.05     1352.11     19.29 o 
  -1   4   8      494.76      494.45      8.56 o 
   0   4   8      345.32      396.97     10.00 o 
   1   4   8      455.57      454.70     11.98 o 
   2   4   8     1265.58     1282.44     27.79 o 
   3   4   8      840.77      807.87     18.64 o 
   4   4   8      865.62      882.30     18.71 o 
   5   4   8      350.55      357.41      9.00 o 
   6   4   8      450.40      439.91      9.51 o 
  -6   5   8       13.95       17.93      3.65 o 
  -5   5   8      118.38      115.71      9.13 o 
  -4   5   8      231.23      244.72      8.88 o 
  -3   5   8      255.95      247.13      7.25 o 
  -2   5   8      947.43      948.09     18.30 o 
  -1   5   8      323.90      337.14      6.28 o 
   0   5   8     1648.11     1602.30     31.10 o 
   2   5   8      994.44      931.78     28.71 o 
   3   5   8      268.71      255.14      6.40 o 
   4   5   8      263.60      276.21      8.12 o 
   5   5   8      120.44      111.92      5.64 o 
   6   5   8       13.24       14.53      2.13 o 
  -6   6   8      247.40      264.54     12.74 o 
  -5   6   8      382.72      394.80     18.49 o 
  -4   6   8      575.34      574.62     14.53 o 
  -3   6   8      880.86      853.79     24.01 o 
  -2   6   8      555.32      540.35     13.67 o 
  -1   6   8      304.06      307.55      7.75 o 
   0   6   8       94.19       84.19      3.22 o 
   1   6   8      278.10      281.77      7.72 o 
   2   6   8      496.69      491.03     10.36 o 
   3   6   8      805.44      782.89     18.21 o 
   4   6   8      554.45      566.00     15.63 o 
   5   6   8      378.82      397.13     11.91 o 
   6   6   8      260.36      271.99      8.15 o 
  -6   7   8       56.40       57.17      5.05 o 
  -5   7   8       17.69       17.23      4.03 o 
  -4   7   8       85.36       89.21      4.95 o 
  -3   7   8      184.70      190.27      9.43 o 
  -2   7   8       93.78      105.61      6.64 o 
  -1   7   8      612.93      604.06     15.09 o 
   0   7   8        2.94        3.76      1.31 o 
   1   7   8      614.52      586.58     14.16 o 
   2   7   8      141.69      148.44      4.30 o 
   3   7   8      219.94      227.19      5.63 o 
   4   7   8      101.95      105.70      4.59 o 
   5   7   8       16.00       17.51      2.48 o 
   6   7   8       60.44       60.69      3.28 o 
  -6   8   8        3.41        5.42      1.99 o 
  -5   8   8       22.60       19.70      3.86 o 
  -4   8   8       40.18       39.65      4.07 o 
  -2   8   8       28.51       24.90      4.99 o 
  -1   8   8       71.92       70.61      5.37 o 
   0   8   8      307.88      297.15      9.44 o 
   1   8   8       53.76       50.50      2.68 o 
   2   8   8       36.66       36.51      1.88 o 
   3   8   8       68.91       65.99      2.29 o 
   4   8   8       55.84       55.40      3.42 o 
   5   8   8       12.08       11.76      1.44 o 
   6   8   8       10.87       11.22      2.20 o 
  -5   9   8       17.74       18.67      2.37 o 
  -4   9   8      377.33      370.55     12.35 o 
  -3   9   8      289.03      280.55     11.23 o 
  -2   9   8      482.69      485.32     15.59 o 
  -1   9   8      667.16      623.97     26.86 o 
   0   9   8        0.05        0.85      1.48 o 
   1   9   8      711.61      667.49     14.92 o 
   2   9   8      488.71      490.68      8.51 o 
   3   9   8      324.75      307.13      5.53 o 
   4   9   8      370.62      371.52     10.22 o 
   5   9   8       16.57       21.15      3.27 o 
  -5  10   8      152.82      151.80      5.68 o 
  -4  10   8      292.79      287.92      9.69 o 
  -3  10   8      104.21       94.16      5.73 o 
  -2  10   8      382.64      351.96      9.93 o 
  -1  10   8        7.07        9.40      2.10 o 
   0  10   8      725.39      657.50     14.71 o 
   1  10   8        1.58        2.16      1.34 o 
   2  10   8      326.35      308.50      6.75 o 
   3  10   8       85.17       75.88      4.39 o 
   4  10   8      226.98      227.84     12.20 o 
   5  10   8      160.14      167.32      8.27 o 
  -4  11   8       30.46       31.16      2.88 o 
  -3  11   8      118.83      106.82      5.84 o 
  -2  11   8      105.24       98.25      4.87 o 
  -1  11   8      113.99      112.30      6.47 o 
   0  11   8       77.07       87.56      4.34 o 
   1  11   8      150.41      145.45      5.46 o 
   2  11   8      144.01      135.84      5.06 o 
   3  11   8      147.74      132.16      5.32 o 
   4  11   8       35.52       33.17      3.76 o 
  -4  12   8       50.27       48.80      4.35 o 
  -3  12   8       12.00       11.59      2.95 o 
  -2  12   8       44.90       44.24      3.14 o 
  -1  12   8       46.69       34.24      3.55 o 
   0  12   8        1.66        1.06      1.23 o 
   1  12   8       36.35       27.86      2.53 o 
   2  12   8       59.66       57.90      3.19 o 
   3  12   8        2.86        4.00      1.35 o 
   4  12   8       56.33       55.19      3.92 o 
  -3  13   8       16.51       16.14      1.89 o 
  -2  13   8      508.25      481.57     19.85 o 
   0  13   8      936.71      892.00     23.80 o 
   1  13   8       47.03       43.60      3.33 o 
   2  13   8      511.79      489.70     12.59 o 
   0  14   8        7.72       10.09      2.20 o 
   1  14   8      140.92      139.40      4.17 o 
   2  14   8      150.22      154.15      6.61 o 
   1   0   9     1922.51     1894.39     42.11 o 
   2   0   9      467.28      434.28      9.80 o 
   3   0   9       38.53       38.81      2.05 o 
   4   0   9      686.07      627.19     10.54 o 
   5   0   9       50.81       54.51      3.29 o 
   6   0   9      110.97      107.81      4.94 o 
  -6   1   9      258.54      241.65      6.07 o 
  -5   1   9      111.98      108.38      4.60 o 
  -4   1   9       58.29       61.21      2.89 o 
  -3   1   9      503.35      523.75      9.24 o 
  -2   1   9      455.65      470.47     13.36 o 
  -1   1   9     1663.63     1713.63     37.94 o 
   0   1   9      656.54      641.23     14.08 o 
   1   1   9     1639.00     1661.02     25.56 o 
   2   1   9      516.84      510.53     10.77 o 
   3   1   9      466.27      487.85     11.67 o 
   4   1   9       41.05       43.74      2.38 o 
   5   1   9      120.11      118.74      4.04 o 
   6   1   9      241.88      227.41      7.80 o 
  -6   2   9      104.30      102.52      4.74 o 
  -5   2   9      320.73      296.23      8.20 o 
  -4   2   9      123.24      120.76      5.29 o 
  -3   2   9      872.62      844.06     14.02 o 
  -2   2   9      521.04      539.77     14.49 o 
  -1   2   9       68.71       69.49      2.19 o 
   0   2   9     2705.37     2836.26     47.84 o 
   1   2   9       58.25       62.52      2.61 o 
   2   2   9      513.30      512.79     13.17 o 
   3   2   9      834.45      816.22     29.95 o 
   4   2   9      117.21      113.88      3.31 o 
   5   2   9      307.21      288.96      7.95 o 
   6   2   9       94.79       95.65      3.68 o 
  -6   3   9      123.43      117.65      4.96 o 
  -5   3   9      169.71      149.31      6.60 o 
  -4   3   9       62.87       65.38      4.22 o 
  -3   3   9       44.99       46.52      2.60 o 
  -2   3   9      718.11      708.80     18.52 o 
  -1   3   9      317.99      333.82      7.17 o 
   0   3   9      654.12      617.57     11.44 o 
   1   3   9      345.36      351.38      8.90 o 
   2   3   9      736.17      687.44     16.99 o 
   4   3   9       71.91       75.43      2.93 o 
   5   3   9      148.67      140.25      5.21 o 
   6   3   9      112.03      108.83      4.67 o 
  -6   4   9       19.70       27.91      4.13 o 
  -5   4   9      237.04      228.22     13.16 o 
  -4   4   9        7.13        5.28      1.55 o 
  -3   4   9      241.26      235.08      5.92 o 
  -2   4   9       42.93       41.69      1.95 o 
  -1   4   9       78.05       79.81      3.28 o 
   0   4   9       31.86       32.55      1.99 o 
   1   4   9       90.66       90.36      3.68 o 
   2   4   9       53.57       53.84      4.88 o 
   3   4   9      295.20      282.07      9.93 o 
   4   4   9        6.78        4.69      1.22 o 
   5   4   9      254.70      246.61      6.14 o 
   6   4   9       14.82       17.28      2.05 o 
  -6   5   9      343.41      329.84     14.25 o 
  -5   5   9      141.45      151.33      9.99 o 
  -4   5   9      611.47      622.89     11.97 o 
  -3   5   9      477.17      475.92     12.70 o 
  -2   5   9      417.77      464.17      8.17 o 
  -1   5   9      196.56      194.04      5.66 o 
   0   5   9      814.56      818.12     20.48 o 
   1   5   9      194.08      186.88      9.51 o 
   2   5   9      387.38      414.12     17.74 o 
   3   5   9      456.49      454.65     12.55 o 
   4   5   9      567.62      592.78     11.58 o 
   5   5   9      138.22      143.42      5.16 o 
   6   5   9      328.39      321.54     13.44 o 
  -6   6   9      772.21      766.03     26.68 o 
  -5   6   9      163.04      172.29     10.63 o 
  -4   6   9      992.46     1013.65     27.40 o 
  -3   6   9      243.15      241.98     10.44 o 
  -2   6   9     1249.58     1249.25     20.95 o 
  -1   6   9      482.62      495.62     12.59 o 
   0   6   9     1867.27     1836.04     35.95 o 
   1   6   9      522.45      515.57     21.95 o 
   3   6   9      253.66      242.88      8.03 o 
   4   6   9      948.42      976.39     23.65 o 
   5   6   9      159.40      171.70      6.84 o 
   6   6   9      770.73      754.20     17.05 o 
  -6   7   9      161.01      145.93      4.69 o 
  -5   7   9      116.17      120.87      8.32 o 
  -4   7   9      172.63      170.26     13.13 o 
  -3   7   9      142.99      152.10      5.46 o 
  -2   7   9      583.74      560.66     14.46 o 
  -1   7   9      538.22      553.08     11.85 o 
   0   7   9      589.00      597.73     19.19 o 
   1   7   9      506.72      506.20     17.83 o 
   2   7   9      645.89      615.74     20.40 o 
   3   7   9      121.16      125.53      4.78 o 
   4   7   9      223.56      226.36      7.98 o 
   5   7   9      106.79      109.95      5.83 o 
  -5   8   9      229.22      223.73     11.34 o 
  -4   8   9      343.09      374.18     12.73 o 
  -3   8   9      249.19      244.62     10.17 o 
  -2   8   9      249.49      264.85     10.35 o 
  -1   8   9      269.07      269.00      7.70 o 
   0   8   9      359.80      372.90      7.95 o 
   1   8   9      227.73      239.23      9.07 o 
   2   8   9      290.16      299.78     12.73 o 
   3   8   9      227.52      226.88      8.16 o 
   4   8   9      390.02      408.31     17.42 o 
   5   8   9      224.93      219.21      7.15 o 
  -5   9   9        7.91        8.00      1.57 o 
  -4   9   9      410.18      416.75     12.98 o 
  -3   9   9       54.31       50.97      4.55 o 
  -2   9   9      433.69      412.30     10.46 o 
  -1   9   9        1.82        4.28      1.13 o 
   0   9   9       21.00       26.68      1.91 o 
   1   9   9        0.33        1.09      1.25 o 
   2   9   9      362.01      340.52      9.50 o 
   3   9   9       63.91       59.82      3.94 o 
   4   9   9      385.29      394.46     17.31 o 
   5   9   9        7.82        8.26      2.31 o 
  -4  10   9      150.10      143.98      6.27 o 
  -3  10   9       84.08       91.82      5.59 o 
  -2  10   9      756.20      747.52     17.24 o 
  -1  10   9       51.58       52.88      2.59 o 
   0  10   9      800.66      789.58     13.23 o 
   1  10   9       59.24       61.20      3.58 o 
   2  10   9      769.19      736.48     15.75 o 
   3  10   9       98.06      101.88      4.79 o 
   4  10   9      172.91      162.91      8.65 o 
  -4  11   9      240.23      228.76      7.52 o 
  -3  11   9       54.15       55.32      3.99 o 
  -2  11   9      297.47      288.04      8.46 o 
  -1  11   9       50.64       61.92      4.67 o 
   0  11   9      322.29      298.64      6.42 o 
   1  11   9       38.56       50.76      3.30 o 
   2  11   9      281.05      269.79      7.66 o 
   3  11   9       43.53       46.85      3.15 o 
   4  11   9      228.05      216.96      6.40 o 
  -3  12   9       39.57       43.27      3.23 o 
  -2  12   9      104.80      104.89      5.42 o 
  -1  12   9       99.95      101.20      5.48 o 
   0  12   9       82.27       81.16      3.83 o 
   1  12   9       78.07       86.61      4.00 o 
   2  12   9      116.43      110.41      4.91 o 
   3  12   9       43.76       45.20      2.31 o 
  -3  13   9       80.54       85.26      5.42 o 
  -2  13   9      138.49      127.25      5.18 o 
  -1  13   9       99.03       80.97      6.17 o 
   0  13   9        7.48        9.91      1.80 o 
   1  13   9       91.96       78.69      2.86 o 
   2  13   9      125.58      113.61      4.69 o 
   3  13   9       82.93       88.40      3.04 o 
   1  14   9      146.26      132.77      4.67 o 
   1   0  10       10.41        9.63      2.23 o 
   2   0  10       20.06       31.03      1.88 o 
   3   0  10        0.42        0.74      1.02 o 
   4   0  10       20.51       19.03      1.86 o 
   5   0  10      232.72      236.04      6.67 o 
   6   0  10        8.40       13.04      2.68 o 
  -6   1  10       15.81       15.37      1.86 o 
  -5   1  10      471.74      486.37     10.77 o 
  -4   1  10       30.59       29.14      2.92 o 
  -3   1  10      759.47      726.97     15.77 o 
  -2   1  10       60.72       76.36      2.98 o 
  -1   1  10      524.73      465.92     13.30 o 
   0   1  10      132.77      105.47      5.50 o 
   1   1  10      526.78      470.73      9.77 o 
   2   1  10       83.67       97.03      3.32 o 
   3   1  10      730.25      696.36     14.10 o 
   5   1  10      476.12      488.40     10.89 o 
   6   1  10       24.46       22.81      3.22 o 
  -6   2  10       12.13       13.95      2.58 o 
  -5   2  10       85.32       83.75      6.44 o 
  -4   2  10      107.83      102.50      4.94 o 
  -3   2  10      267.17      274.98     10.02 o 
  -2   2  10      533.31      573.14     15.99 o 
  -1   2  10      134.57      112.46      3.51 o 
   0   2  10     1047.50     1101.15     28.64 o 
   1   2  10      126.61      106.15      3.30 o 
   2   2  10      595.56      605.30     12.36 o 
   3   2  10      268.27      270.51      7.01 o 
   4   2  10      130.21      131.05      5.05 o 
   5   2  10       74.42       77.96      3.77 o 
   6   2  10        5.93        6.13      1.46 o 
  -6   3  10      260.39      259.12      6.01 o 
  -5   3  10       98.71       90.32      4.97 o 
  -4   3  10      747.87      703.59     19.45 o 
  -3   3  10      176.67      183.87      7.66 o 
  -2   3  10      937.49      969.68     23.92 o 
  -1   3  10      535.42      528.00      8.85 o 
   0   3  10        6.28       10.48      1.18 o 
   1   3  10      524.32      535.11     10.99 o 
   2   3  10      873.93      901.49     22.12 o 
   3   3  10      151.75      152.72      6.36 o 
   4   3  10      680.79      675.50     14.42 o 
   5   3  10       99.54       95.95      4.08 o 
   6   3  10      215.73      222.67      6.82 o 
  -6   4  10      226.71      238.87      6.93 o 
  -5   4  10      103.21      110.77      8.05 o 
  -4   4  10      310.88      319.46     13.54 o 
  -3   4  10      492.44      487.21     25.76 o 
  -2   4  10      175.84      190.93      7.89 o 
  -1   4  10     2185.25     2155.01     35.21 o 
   0   4  10      283.72      310.84      9.98 o 
   1   4  10     2199.17     2214.58     38.66 o 
   2   4  10      212.64      219.03      7.27 o 
   3   4  10      540.25      544.58     11.55 o 
   4   4  10      343.07      356.80     11.07 o 
   5   4  10       95.38      104.11      4.16 o 
   6   4  10      235.23      233.39      6.61 o 
  -6   5  10      950.09      889.69     19.27 o 
  -5   5  10      436.21      444.41     19.52 o 
  -4   5  10     1085.53     1119.52     29.47 o 
  -3   5  10      770.59      764.24     34.03 o 
  -2   5  10      604.94      607.93     14.42 o 
  -1   5  10      280.84      286.43      8.51 o 
   0   5  10      983.12      961.22     20.55 o 
   1   5  10      320.47      310.28      9.47 o 
   2   5  10      587.24      583.40     15.28 o 
   3   5  10      790.75      765.75     15.04 o 
   4   5  10     1064.53     1069.11     21.01 o 
   5   5  10      452.99      481.67     10.66 o 
  -5   6  10       40.72       42.39      3.12 o 
  -4   6  10      494.72      518.32     22.37 o 
  -3   6  10       35.52       32.17      3.40 o 
  -2   6  10     3501.71     3538.44     81.06 o 
  -1   6  10       83.29       93.62      4.62 o 
   0   6  10     6099.48     6079.40    109.09 o 
   1   6  10       95.38       96.80      6.71 o 
   2   6  10     3504.00     3604.77     56.61 o 
   3   6  10       41.19       38.78      2.16 o 
   4   6  10      492.72      517.98     11.73 o 
   5   6  10       36.74       38.87      3.17 o 
  -5   7  10      336.38      330.15      9.09 o 
  -4   7  10     1358.70     1369.53     25.95 o 
  -3   7  10      201.45      206.82      7.63 o 
  -2   7  10     1357.22     1330.75     27.97 o 
  -1   7  10       48.60       43.37      6.12 o 
   0   7  10      185.12      179.26      7.36 o 
   1   7  10       54.65       46.35      3.88 o 
   2   7  10     1394.72     1350.45     23.49 o 
   3   7  10      177.35      177.94      4.91 o 
   4   7  10     1370.21     1399.52     30.43 o 
   5   7  10      323.30      309.22      9.12 o 
  -5   8  10        1.09        1.15      1.09 o 
  -4   8  10      544.62      580.44     16.40 o 
  -3   8  10      284.86      297.97     11.25 o 
  -2   8  10      116.94      119.84      5.50 o 
  -1   8  10      575.40      546.02     13.83 o 
   0   8  10       14.97       25.71      5.21 o 
   1   8  10      561.62      527.67     10.43 o 
   2   8  10       85.98       85.37      5.06 o 
   3   8  10      282.66      289.47      7.48 o 
   4   8  10      514.65      544.95     14.40 o 
   5   8  10        1.84        1.47      1.17 o 
  -5   9  10       42.15       46.65      4.13 o 
  -4   9  10       85.99       91.82      5.01 o 
  -3   9  10      136.17      130.08      6.80 o 
  -2   9  10      263.10      260.11      8.63 o 
  -1   9  10       30.41       30.55      3.09 o 
   0   9  10      565.51      525.57      8.51 o 
   1   9  10       46.90       42.69      2.65 o 
   2   9  10      314.73      303.81      9.61 o 
   3   9  10      156.47      147.25      4.81 o 
   4   9  10      117.26      117.60      7.20 o 
  -4  10  10       21.03       22.16      2.43 o 
  -3  10  10       74.19       75.79      4.74 o 
  -2  10  10       29.08       31.11      2.91 o 
  -1  10  10       24.34       32.30      3.12 o 
   0  10  10        3.75        4.36      1.16 o 
   1  10  10       42.82       50.03      2.28 o 
   2  10  10       26.54       29.05      2.44 o 
   3  10  10       58.28       56.97      3.59 o 
   4  10  10       12.05       13.78      1.80 o 
  -4  11  10      126.24      121.30      4.69 o 
  -3  11  10       12.63       13.47      3.11 o 
  -2  11  10       67.66       75.19      4.67 o 
  -1  11  10       31.16       22.64      2.54 o 
   0  11  10       59.02       61.97      2.60 o 
   1  11  10       32.69       25.76      1.90 o 
   2  11  10       53.56       57.37      3.03 o 
   3  11  10        5.52        5.00      0.93 o 
  -3  12  10       63.08       62.46      3.51 o 
  -2  12  10      124.53      126.31      5.84 o 
  -1  12  10      155.18      140.93      8.97 o 
   0  12  10      154.07      142.69      5.74 o 
   1  12  10      166.36      153.57      3.69 o 
   2  12  10      154.04      160.58      3.66 o 
   3  12  10       76.41       74.42      2.49 o 
  -1  13  10       59.88       55.99      4.78 o 
   0  13  10       23.07       27.91      3.81 o 
   1  13  10       51.25       47.95      1.81 o 
   2  13  10       22.78       24.33      1.53 o 
   1   0  11      655.67      609.55     15.54 o 
   2   0  11      380.08      381.46      7.95 o 
   3   0  11      598.37      579.07      9.80 o 
   4   0  11      338.81      315.99      7.07 o 
   5   0  11       24.35       24.64      2.18 o 
   6   0  11      145.20      144.43      7.04 o 
  -6   1  11       10.75       10.47      2.31 o 
  -5   1  11      147.31      135.60      4.62 o 
  -4   1  11      208.44      190.42      5.73 o 
  -3   1  11      631.65      599.08     11.34 o 
  -2   1  11      224.28      219.38      4.98 o 
  -1   1  11      172.87      166.15      6.28 o 
   0   1  11        3.67        5.17      1.02 o 
   1   1  11      166.65      162.72      3.58 o 
   2   1  11      267.25      255.04      5.45 o 
   3   1  11      609.89      584.64     10.74 o 
   4   1  11      264.61      237.79      5.74 o 
   5   1  11      150.89      146.20      4.87 o 
  -6   2  11        8.30        7.50      1.33 o 
  -5   2  11      345.47      326.66      9.33 o 
  -4   2  11        5.15        6.53      1.82 o 
  -3   2  11     1003.16      985.66     18.99 o 
  -2   2  11        8.81        9.81      2.40 o 
  -1   2  11      261.13      259.73     11.23 o 
   0   2  11      128.45      142.79      4.31 o 
   1   2  11      211.92      218.59      5.59 o 
   2   2  11       20.79       18.68      1.57 o 
   3   2  11      942.66      916.98     15.50 o 
   4   2  11        8.38        8.11      1.75 o 
   5   2  11      342.38      331.05      8.05 o 
   6   2  11        7.38        6.23      2.04 o 
  -6   3  11      138.11      127.30      5.69 o 
  -5   3  11       81.80       74.30      6.01 o 
  -4   3  11      239.98      236.72      8.25 o 
  -3   3  11      319.55      306.37      6.59 o 
  -2   3  11      718.88      706.90     14.59 o 
  -1   3  11       53.32       53.67      2.25 o 
   0   3  11      512.34      451.03     11.21 o 
   1   3  11       68.66       68.08      2.72 o 
   2   3  11      716.59      680.02     12.15 o 
   3   3  11      391.11      370.45      7.54 o 
   4   3  11      240.79      239.93      7.05 o 
   5   3  11      122.49      115.60      4.15 o 
   6   3  11      142.94      132.62      6.39 o 
  -5   4  11       48.55       48.85      3.35 o 
  -4   4  11     1962.74     1872.07     39.96 o 
  -3   4  11       15.46       16.76      1.90 o 
  -2   4  11     2040.23     2075.97     45.88 o 
  -1   4  11       38.73       40.12      2.33 o 
   0   4  11      935.08      942.91     19.13 o 
   1   4  11       51.52       50.38      2.27 o 
   2   4  11     1889.46     1907.13     28.96 o 
   3   4  11       10.21       10.89      1.81 o 
   4   4  11     1914.93     1837.14     31.77 o 
   5   4  11       50.62       47.89      2.73 o 
  -5   5  11      129.52      132.05      5.22 o 
  -4   5  11     1099.20     1029.98     24.81 o 
  -3   5  11       15.14       17.51      2.12 o 
  -2   5  11     2116.39     2072.11     49.79 o 
  -1   5  11      117.80      123.27      5.65 o 
   0   5  11     1702.54     1634.44     28.72 o 
   1   5  11      100.55      108.93      3.61 o 
   2   5  11     2266.86     2212.20     36.00 o 
   3   5  11       11.91       11.94      1.84 o 
   4   5  11     1213.49     1122.86     24.80 o 
   5   5  11      118.94      124.90      7.36 o 
  -5   6  11       10.26        9.99      1.70 o 
  -4   6  11      401.21      375.38     11.05 o 
  -3   6  11      346.74      327.57      8.79 o 
  -2   6  11      234.13      216.85      7.00 o 
  -1   6  11      538.16      514.26     14.93 o 
   0   6  11       26.52       24.76      2.37 o 
   1   6  11      498.96      489.52     13.55 o 
   2   6  11      222.65      211.66      4.30 o 
   3   6  11      299.99      300.11      6.08 o 
   4   6  11      390.73      378.06      9.20 o 
   5   6  11        9.98        8.75      1.76 o 
  -5   7  11      126.23      115.20      4.23 o 
  -4   7  11      246.01      243.37      6.47 o 
  -3   7  11      128.74      129.18      6.83 o 
  -2   7  11      341.02      322.46     11.71 o 
  -1   7  11       41.29       43.85      2.36 o 
   0   7  11      437.63      440.11      7.12 o 
   1   7  11       45.84       47.48      2.55 o 
   2   7  11      285.61      289.37      6.32 o 
   3   7  11      130.51      134.17      4.02 o 
   4   7  11      180.21      189.14      7.35 o 
   5   7  11      109.95       98.32      5.91 o 
  -4   8  11       18.07       22.48      2.76 o 
  -3   8  11        3.52        3.83      1.93 o 
  -2   8  11       47.34       49.83      4.48 o 
  -1   8  11       70.72       69.21      3.13 o 
   0   8  11      158.41      164.26      3.86 o 
   1   8  11       63.91       58.72      2.78 o 
   2   8  11       30.76       32.75      2.18 o 
   3   8  11        4.16        3.92      1.06 o 
   4   8  11       20.95       23.47      2.48 o 
  -4   9  11       39.30       36.66      2.96 o 
  -3   9  11       67.48       68.97      4.71 o 
  -2   9  11       42.85       42.71      4.19 o 
  -1   9  11       80.33       83.47      4.58 o 
   0   9  11      205.55      213.13      4.67 o 
   1   9  11       87.09       90.43      3.01 o 
   2   9  11       45.15       49.13      2.42 o 
   3   9  11       87.79       85.37      2.76 o 
   4   9  11       40.09       39.88      4.13 o 
  -4  10  11       30.44       31.80      2.47 o 
  -3  10  11       40.94       41.26      3.36 o 
  -2  10  11      273.37      268.76      9.91 o 
  -1  10  11       44.02       42.64      3.22 o 
   0  10  11      765.66      743.57     10.60 o 
   1  10  11       34.85       32.84      1.92 o 
   2  10  11      272.31      276.61      5.63 o 
   3  10  11       32.45       33.67      1.76 o 
   4  10  11       35.32       36.61      3.60 o 
  -3  11  11      154.65      163.45      6.23 o 
  -2  11  11      230.78      217.08      7.98 o 
  -1  11  11      210.97      230.92      8.83 o 
   0  11  11      243.06      230.81      5.57 o 
   1  11  11      226.26      253.63      5.10 o 
   2  11  11      215.68      206.94      4.46 o 
   3  11  11      175.60      183.44      5.68 o 
  -2  12  11        2.00        2.94      1.30 o 
  -1  12  11      481.59      480.99     18.40 o 
   0  12  11       13.75       12.22      1.31 o 
   1  12  11      443.57      449.06      7.20 o 
   2  12  11        1.85        3.93      0.93 o 
  -1  13  11       34.78       39.67      3.86 o 
   0  13  11       34.09       33.17      3.70 o 
   1  13  11       43.99       46.06      4.08 o 
   0   0  12     1870.74     1843.87     51.57 o 
   1   0  12        8.05        6.82      1.33 o 
   2   0  12      179.39      190.33      4.27 o 
   3   0  12      145.60      146.22      3.55 o 
   4   0  12       20.27       17.40      1.80 o 
   5   0  12       59.09       62.82      3.54 o 
  -5   1  12      296.76      305.93      8.43 o 
  -4   1  12        3.23        3.14      1.40 o 
  -3   1  12       54.22       55.71      2.27 o 
  -2   1  12        3.02        4.66      0.86 o 
  -1   1  12       23.92       24.61      2.25 o 
   0   1  12        0.04        0.41      0.86 o 
   1   1  12       29.51       29.92      2.16 o 
   2   1  12        5.49        6.63      1.00 o 
   3   1  12       44.66       46.59      2.11 o 
   4   1  12        7.97        7.23      1.44 o 
   5   1  12      276.81      281.43      8.40 o 
  -5   2  12       48.70       49.16      3.08 o 
  -4   2  12      117.59      119.70      5.53 o 
  -3   2  12        8.73       11.99      1.77 o 
  -2   2  12      573.67      615.60     12.43 o 
  -1   2  12     1101.91     1134.98     25.86 o 
   0   2  12      853.82      877.85     16.26 o 
   1   2  12     1099.91     1163.35     18.29 o 
   2   2  12      573.59      600.90      9.82 o 
   3   2  12       18.04       20.82      1.77 o 
   4   2  12      115.57      120.84      4.79 o 
   5   2  12       48.65       48.24      3.28 o 
  -5   3  12        4.34        6.34      1.55 o 
  -4   3  12      801.54      817.54     18.82 o 
  -3   3  12       38.16       39.73      3.29 o 
  -2   3  12      182.14      186.33      3.60 o 
  -1   3  12       16.60       16.84      2.06 o 
   0   3  12       15.29       17.72      1.09 o 
   1   3  12       17.69       17.43      1.42 o 
   2   3  12      184.47      185.13      3.70 o 
   3   3  12       37.45       38.48      2.48 o 
   4   3  12      770.83      801.90     16.03 o 
   5   3  12        4.55        6.27      1.99 o 
  -5   4  12       18.06       16.10      2.63 o 
  -4   4  12      203.57      207.34      7.15 o 
  -3   4  12      135.80      131.36      5.39 o 
  -2   4  12      631.41      606.47     10.53 o 
  -1   4  12      299.46      318.03      7.99 o 
   0   4  12     2174.47     2114.83     30.77 o 
   1   4  12      327.99      343.52      6.95 o 
   2   4  12      614.50      602.18      8.88 o 
   3   4  12      153.27      149.44      5.15 o 
   4   4  12      197.94      214.51      7.86 o 
   5   4  12       17.87       18.82      2.14 o 
  -5   5  12      129.75      132.01      6.23 o 
  -4   5  12       79.91       73.11      4.04 o 
  -3   5  12       17.27       17.59      2.23 o 
  -2   5  12      121.98      124.07      4.28 o 
  -1   5  12       61.27       55.10      2.23 o 
   0   5  12      135.57      140.00      4.10 o 
   1   5  12       49.05       41.07      1.80 o 
   2   5  12      101.27      107.86      3.27 o 
   3   5  12        5.23        6.58      1.52 o 
   4   5  12       60.55       56.17      4.29 o 
   5   5  12      129.55      140.65      7.09 o 
  -5   6  12       10.38       12.04      1.53 o 
  -4   6  12      172.19      165.36      6.13 o 
  -3   6  12      197.23      197.75      6.31 o 
  -2   6  12       77.80       93.95      8.80 o 
  -1   6  12       75.45       76.86      2.92 o 
   0   6  12        8.87        8.53      1.23 o 
   1   6  12       76.86       78.95      2.25 o 
   2   6  12      127.63      130.80      3.49 o 
   3   6  12      200.07      199.25      4.92 o 
   4   6  12      190.92      185.27      9.24 o 
  -4   7  12      186.86      179.27      5.06 o 
  -3   7  12     1270.94     1268.84     31.17 o 
  -2   7  12      581.27      584.25     17.26 o 
  -1   7  12      327.56      326.78      7.24 o 
   0   7  12      699.80      708.51      9.95 o 
   1   7  12      299.71      312.10      6.62 o 
   2   7  12      549.49      552.23      8.51 o 
   3   7  12     1233.13     1221.30     18.13 o 
   4   7  12      164.72      163.84      6.08 o 
  -4   8  12      105.45      101.03      4.56 o 
  -3   8  12      369.70      362.73     11.82 o 
  -2   8  12      439.16      426.46     13.78 o 
  -1   8  12      937.08      932.66     15.51 o 
   0   8  12      251.57      264.53      4.99 o 
   1   8  12      958.59      971.98     14.30 o 
   2   8  12      426.37      418.66      7.61 o 
   3   8  12      387.11      371.29      6.52 o 
   4   8  12       98.40       93.27      6.17 o 
  -4   9  12      621.52      596.05     21.06 o 
  -3   9  12       47.82       47.71      3.62 o 
  -2   9  12      308.86      309.03     10.84 o 
  -1   9  12       64.32       59.95      2.74 o 
   0   9  12       10.12       10.52      1.17 o 
   1   9  12       64.46       64.33      2.69 o 
   2   9  12      319.25      317.21      6.11 o 
   3   9  12       48.69       50.85      2.02 o 
  -3  10  12      105.72      106.68      4.82 o 
  -2  10  12       33.89       43.36      4.19 o 
  -1  10  12      304.23      322.74     10.94 o 
   0  10  12       28.77       33.68      1.85 o 
   1  10  12      303.21      330.40      6.18 o 
   2  10  12       38.30       43.54      1.99 o 
   3  10  12      110.13      110.61      4.27 o 
  -2  11  12      163.25      147.99      5.83 o 
  -1  11  12       21.23       26.15      2.77 o 
   0  11  12       24.53       21.14      1.65 o 
   1  11  12       23.40       26.37      1.56 o 
   2  11  12      151.04      144.16      3.79 o 
  -1  12  12       25.40       39.72      4.03 o 
   0  12  12      275.56      250.16     11.29 o 
   1  12  12       26.26       37.71      1.98 o 
   1   0  13     1471.66     1392.95     12.48 o 
   2   0  13        0.08        1.28      0.73 o 
   3   0  13     1512.97     1486.89     18.27 o 
   4   0  13        0.24        0.41      1.12 o 
   5   0  13      214.37      209.31      6.16 o 
  -5   1  13      421.15      396.07      9.74 o 
  -4   1  13      356.06      346.76      8.35 o 
  -3   1  13      467.72      454.54      7.81 o 
  -2   1  13      376.27      376.68      5.58 o 
  -1   1  13      235.28      204.88      3.28 o 
   0   1  13      574.09      544.38     10.26 o 
   1   1  13      213.18      188.86      3.04 o 
   2   1  13      417.48      403.35      5.74 o 
   3   1  13      449.57      442.79      7.06 o 
   4   1  13      365.18      353.31      7.18 o 
   5   1  13      421.07      395.47     14.36 o 
  -5   2  13      113.27      116.18      4.28 o 
  -4   2  13      166.73      164.70      6.13 o 
  -3   2  13       40.62       38.24      2.26 o 
  -2   2  13      347.83      348.33      5.72 o 
  -1   2  13       66.88       58.45      1.74 o 
   0   2  13       28.76       25.54      1.07 o 
   1   2  13       58.52       49.32      1.81 o 
   2   2  13      309.18      311.10      5.41 o 
   3   2  13       49.78       48.46      2.33 o 
   4   2  13      154.84      150.90      5.12 o 
   5   2  13      120.68      124.21      6.66 o 
  -5   3  13       16.89       17.17      1.78 o 
  -4   3  13       89.46       98.42      4.59 o 
  -3   3  13      253.76      260.08      9.07 o 
  -2   3  13      103.98      113.57      3.32 o 
  -1   3  13      913.63      896.62     10.35 o 
   0   3  13        0.33        1.37      0.71 o 
   1   3  13      970.08      945.09      9.67 o 
   2   3  13      112.71      117.18      3.00 o 
   3   3  13      304.05      309.79      6.76 o 
   4   3  13       92.76       95.67      3.91 o 
  -5   4  13      209.10      197.85      7.68 o 
  -4   4  13       62.48       71.24      3.77 o 
  -3   4  13      212.99      205.68      7.35 o 
  -2   4  13      516.77      524.45      8.38 o 
  -1   4  13       82.65       86.25      2.61 o 
   0   4  13     1031.15     1054.64     12.30 o 
   1   4  13       60.32       62.54      2.30 o 
   2   4  13      510.21      509.91      8.78 o 
   3   4  13      198.97      195.49      5.87 o 
   4   4  13       59.71       72.09      5.74 o 
  -4   5  13       86.92       80.16      5.26 o 
  -3   5  13      152.78      148.94      6.23 o 
  -2   5  13      261.83      250.00      5.58 o 
  -1   5  13      104.16      113.28      3.61 o 
   0   5  13      662.10      662.12      9.12 o 
   1   5  13      105.71      115.14      3.01 o 
   2   5  13      280.77      265.34      4.93 o 
   3   5  13      140.90      147.02      5.77 o 
   4   5  13       91.75       84.67      5.96 o 
  -4   6  13       35.92       34.31      2.66 o 
  -3   6  13      128.35      132.55      4.78 o 
  -2   6  13      136.23      138.30      5.28 o 
  -1   6  13      501.90      505.86     10.36 o 
   0   6  13      370.76      413.40      7.03 o 
   1   6  13      496.21      500.03      7.33 o 
   2   6  13      130.80      133.61      3.31 o 
   3   6  13      142.33      145.92      3.71 o 
   4   6  13       31.71       32.58      3.76 o 
  -4   7  13      367.73      363.86      9.23 o 
  -3   7  13       93.51       88.81      4.97 o 
  -2   7  13      176.44      189.43      8.11 o 
  -1   7  13      395.76      388.63      8.85 o 
   0   7  13       17.48       14.10      1.30 o 
   1   7  13      401.68      388.77      6.58 o 
   2   7  13      185.29      197.09      3.77 o 
   3   7  13      101.68       98.18      2.90 o 
   4   7  13      364.35      378.61     13.07 o 
  -3   8  13      130.04      127.27      5.54 o 
  -2   8  13      192.08      210.66      8.33 o 
  -1   8  13      632.50      618.93     12.19 o 
   0   8  13      280.44      292.60      5.43 o 
   1   8  13      640.94      638.88      9.20 o 
   2   8  13      205.06      217.19      4.23 o 
   3   8  13      125.09      116.84      3.15 o 
  -3   9  13      354.49      355.51     10.28 o 
  -2   9  13        1.92        2.70      1.55 o 
  -1   9  13      128.00      134.84      4.20 o 
   0   9  13       37.55       36.42      1.76 o 
   1   9  13      131.98      144.80      3.65 o 
   2   9  13        2.25        3.80      0.91 o 
   3   9  13      348.57      354.35      5.79 o 
  -2  10  13      289.66      296.85      9.03 o 
  -1  10  13        2.73        4.64      1.61 o 
   0  10  13      624.41      617.33     10.38 o 
   1  10  13        0.46        1.06      0.75 o 
   2  10  13      271.50      277.82      5.72 o 
  -1  11  13       44.46       44.13      4.24 o 
   0  11  13       98.53       94.61      3.41 o 
   1  11  13       46.32       50.66      2.05 o 
   0   0  14        8.28        5.86      1.15 o 
   1   0  14      227.90      234.15      3.90 o 
   2   0  14       17.40       14.49      1.30 o 
   3   0  14      698.80      681.01      9.40 o 
   4   0  14        4.53        3.20      1.40 o 
  -4   1  14       47.24       44.84      3.00 o 
  -3   1  14      433.47      426.46      7.07 o 
  -2   1  14       66.66       65.09      2.51 o 
  -1   1  14     1972.67     1950.74     17.18 o 
   0   1  14      568.84      584.09      6.22 o 
   1   1  14     1904.43     1892.10     22.71 o 
   2   1  14       75.22       76.91      2.61 o 
   3   1  14      371.35      380.54      7.71 o 
   4   1  14       42.50       40.68      2.42 o 
  -4   2  14      115.93      122.62      4.84 o 
  -3   2  14      157.14      152.49      4.83 o 
  -2   2  14      164.37      182.03      3.78 o 
  -1   2  14      109.00      106.29      2.56 o 
   0   2  14      260.03      289.40      4.66 o 
   1   2  14      137.78      131.85      3.05 o 
   2   2  14      167.47      177.67      3.97 o 
   3   2  14      187.47      176.32      4.08 o 
   4   2  14      122.06      123.14      5.02 o 
  -4   3  14      251.76      258.59      7.50 o 
  -3   3  14      179.77      183.17      5.06 o 
  -2   3  14      100.85      109.00      3.06 o 
  -1   3  14       63.00       72.25      2.33 o 
   0   3  14      264.26      276.56      4.32 o 
   1   3  14       53.73       62.05      2.40 o 
   2   3  14      100.71      106.84      2.96 o 
   3   3  14      159.82      160.14      4.46 o 
   4   3  14      274.13      272.14      7.80 o 
  -4   4  14      103.64      101.06      5.64 o 
  -3   4  14       59.40       57.50      2.72 o 
  -2   4  14       30.41       30.08      1.72 o 
  -1   4  14        7.02        5.12      0.96 o 
   0   4  14        6.25        6.50      1.02 o 
   1   4  14       17.14       15.57      1.93 o 
   2   4  14       41.75       40.90      1.89 o 
   3   4  14       61.64       57.27      2.53 o 
   4   4  14      115.87      115.24      6.39 o 
  -3   5  14       34.90       36.86      2.91 o 
  -2   5  14       75.91       70.14      2.52 o 
  -1   5  14       38.66       39.80      2.08 o 
   0   5  14      275.91      290.71      5.03 o 
   1   5  14       28.13       27.63      1.58 o 
   2   5  14       65.98       65.80      2.20 o 
   3   5  14       36.23       39.06      2.11 o 
   4   5  14        8.01        5.80      1.10 o 
  -3   6  14       50.15       48.86      3.04 o 
  -1   6  14      141.58      136.36      3.55 o 
   0   6  14       35.32       38.88      1.91 o 
   1   6  14      129.49      118.19      2.90 o 
   2   6  14        5.90        5.47      0.89 o 
   3   6  14       37.07       37.94      1.77 o 
  -3   7  14       94.62       93.80      6.60 o 
  -2   7  14       70.69       77.60      3.92 o 
  -1   7  14       24.53       25.18      1.87 o 
   0   7  14       10.42       14.48      1.25 o 
   1   7  14       32.63       32.67      1.81 o 
   2   7  14       84.54       89.33      2.37 o 
   3   7  14      115.84      116.53      3.29 o 
  -3   8  14      168.98      166.22      8.22 o 
  -2   8  14      113.11      113.00      5.12 o 
  -1   8  14      298.61      284.41      5.62 o 
   0   8  14      202.80      203.15      4.07 o 
   1   8  14      294.85      291.03      5.50 o 
   2   8  14      103.69      105.41      2.55 o 
   3   8  14      149.02      145.52      6.34 o 
  -2   9  14       31.06       30.15      2.64 o 
  -1   9  14       63.49       65.87      2.23 o 
   0   9  14       10.86       10.27      1.00 o 
   1   9  14       67.20       70.19      2.27 o 
   2   9  14       43.23       42.63      2.67 o 
  -1  10  14      429.56      436.33     16.30 o 
   0  10  14       86.98       89.61      2.69 o 
   1  10  14      414.33      427.80      8.88 o 
   1   0  15      293.61      352.10      5.70 o 
   2   0  15        8.85       10.48      1.48 o 
   3   0  15        1.36        3.24      1.45 o 
   4   0  15        4.08        3.30      1.29 o 
  -4   1  15      126.72      128.06      4.54 o 
  -3   1  15       78.97       83.98      4.26 o 
  -2   1  15      169.03      164.97      5.18 o 
  -1   1  15      202.80      225.85      4.27 o 
   0   1  15       38.30       35.82      1.85 o 
   1   1  15      196.07      223.64      4.58 o 
   2   1  15      165.77      162.98      4.49 o 
   3   1  15       92.15       93.62      3.01 o 
   4   1  15      127.53      132.66      6.93 o 
  -4   2  15        0.17        0.65      1.09 o 
  -3   2  15      166.08      162.38      4.35 o 
  -2   2  15       86.40       88.69      3.23 o 
  -1   2  15       83.38       80.78      2.81 o 
   0   2  15      660.50      672.95      9.35 o 
   1   2  15       82.50       78.64      2.52 o 
   2   2  15       96.11       96.58      2.68 o 
   3   2  15      156.92      153.61      3.92 o 
   4   2  15        1.77        2.90      1.99 o 
  -3   3  15       77.74       69.61      2.60 o 
  -2   3  15      127.99      135.80      3.74 o 
  -1   3  15       48.67       51.46      2.43 o 
   0   3  15       68.21       73.79      2.68 o 
   1   3  15       40.71       43.58      2.10 o 
   2   3  15      134.25      142.26      3.58 o 
   3   3  15       59.87       55.53      2.74 o 
  -3   4  15       40.52       41.01      2.32 o 
  -2   4  15      250.97      250.58      5.41 o 
  -1   4  15       54.24       52.46      1.89 o 
   0   4  15      215.02      221.76      5.06 o 
   1   4  15       52.10       47.94      2.10 o 
   2   4  15      257.43      250.11      5.45 o 
  -3   5  15      342.22      354.50     11.88 o 
  -2   5  15       18.71       18.48      1.56 o 
  -1   5  15       21.66       28.76      1.66 o 
   0   5  15        4.64        4.78      0.90 o 
   1   5  15       27.87       33.20      1.74 o 
   2   5  15        9.56        9.86      1.41 o 
  -3   6  15      256.70      246.61      8.60 o 
  -2   6  15      191.34      203.46      6.12 o 
  -1   6  15      531.07      537.35      9.84 o 
   0   6  15       16.07       23.96      1.48 o 
   1   6  15      527.84      532.53      7.74 o 
   2   6  15      175.03      188.04      3.91 o 
  -2   7  15      387.53      387.07      9.87 o 
  -1   7  15        0.93        3.37      0.84 o 
   0   7  15      162.12      173.55      3.73 o 
   1   7  15        0.76        1.19      0.68 o 
   2   7  15      376.09      379.35      7.88 o 
  -1   8  15      184.03      180.29      4.09 o 
   0   8  15      172.14      189.64      3.73 o 
   1   8  15      181.39      176.24      7.17 o 
   0   0  16       50.66       53.52      5.58 o 
   1   0  16       81.02       86.12      4.45 o 
   2   0  16       15.04       17.32      1.88 o 
   3   0  16      755.28      758.75     16.40 o 
  -3   1  16      209.06      210.25      9.30 o 
  -2   1  16      157.54      152.12      5.74 o 
  -1   1  16      242.87      257.96     12.79 o 
   0   1  16      201.13      191.18      5.87 o 
   1   1  16      231.46      253.62      5.64 o 
   2   1  16      181.34      167.02      4.88 o 
   3   1  16      190.28      190.51      8.97 o 
  -3   2  16      176.91      162.56      7.90 o 
  -2   2  16      209.91      203.08      8.60 o 
  -1   2  16       53.99       50.62      5.15 o 
   0   2  16      166.76      164.83      4.68 o 
   1   2  16       44.03       40.97      2.22 o 
   2   2  16      195.49      186.74      4.83 o 
   3   2  16      182.02      170.63      7.95 o 
  -2   3  16       49.48       49.92      3.12 o 
  -1   3  16      311.43      308.31     14.83 o 
   0   3  16       37.75       40.69      2.35 o 
   1   3  16      337.04      326.77      5.45 o 
   2   3  16       51.53       52.99      2.46 o 
  -2   4  16      288.37      296.74      8.48 o 
  -1   4  16       26.92       30.68      2.47 o 
   0   4  16       15.51       21.47      1.82 o 
   1   4  16       24.47       24.95      1.47 o 
   2   4  16      302.35      309.31      7.77 o 
  -2   5  16      235.38      222.00     10.53 o 
  -1   5  16      372.58      368.57      8.90 o 
   0   5  16      561.46      544.15      9.68 o 
   1   5  16      385.36      378.83      7.23 o 
   2   5  16      237.12      219.05      7.90 o 
  -1   6  16      163.57      178.73      5.08 o 
   0   6  16        0.51        3.08      0.94 o 
   1   6  16      147.91      164.46      4.05 o 
   0   7  16      452.56      491.29      8.33 o 
   0   1  17      115.74      122.17      7.63 o 
   0   2  17       38.14       51.32      4.78 o 
  -1   3  17       18.27       16.75      3.06 o 
   0   3  17      553.99      572.11     21.75 o 
  -1   4  17       50.60       56.80      4.72 o 
   0   4  17        8.00        9.39      2.47 o 
                                                 
